# Supplementary material for: Identification of male-fertility gene AsaNRF1 and molecular marker development in cultivated garlic (Allium sativum L.)
Source: Front Plant Sci. 2024 May 28;15:1419260. doi: 10.3389/fpls.2024.1419260 (PMC11165202; doi:10.3389/fpls.2024.1419260)
Supplement: Supplementary file 5 [file Table_1.xlsx]

## Sheet: TableS1
Table S1 Summary statistics of RNA-Seq data
Sample	No. raw read pairs	No. cleaned read pairs	No. mapped read pairs	Mapping rate %
G390TF-1	35710906	34351852	31727822	92.36
G390TF-2	34385977	33102378	30555064	92.3
G390TF-3	35144940	33845857	31170289	92.09
G398TF-1	35870954	34449282	30464348	88.43
G398TF-2	35317629	33903897	29908334	88.22
G398TF-3	35380322	33995304	30021982	88.31
G390EF-1	34366622	32939340	29859782	90.65
G390EF-2	35558698	34283426	31070541	90.63
G390EF-3	36036610	34647234	31390911	90.6
G398EF-1	33770692	32328666	27517950	85.12
G398EF-2	34808350	33527966	28456009	84.87
G398EF-3	34874826	33537225	28500303	84.98
Explanatory Notes for Table S1: Sample Identification: Samples are designated with codes indicating the line and the experimental condition: TF: Tetrad-stage flower buds. EF: Early flowering stage. Number of Raw Read Pairs: Total raw sequencing reads generated for each sample. Number of Cleaned Read Pairs: Reads remaining after quality control and preprocessing steps, which include trimming of ad…
