# Supplementary material for: Identification of male-fertility gene AsaNRF1 and molecular marker development in cultivated garlic (Allium sativum L.)
Source: Front Plant Sci. 2024 May 28;15:1419260. doi: 10.3389/fpls.2024.1419260 (PMC11165202; doi:10.3389/fpls.2024.1419260)
Supplement: Supplementary file 6 [file Table_2.xlsx]

## Sheet: TableS2
Table S2 Summary statistics of genes with different expression levels in each sample
Sample	FPKM ≤ 1		1 ＜ FPKM ＜ 10		FPKM ≥ 10
	Gene count	Ratio	Gene count	Ratio	Gene count	Ratio
G390TF_1	26791	0.465429	15657	0.272002	15114	0.262569
G390TF_2	26813	0.465811	15593	0.270891	15156	0.263299
G390TF_3	26819	0.465915	15573	0.270543	15170	0.263542
G398TF_1	27810	0.483131	13495	0.234443	16257	0.282426
G398TF_2	27812	0.483166	13451	0.233678	16299	0.283156
G398TF_3	27824	0.483374	13394	0.232688	16344	0.283937
G390EF_1	27626	0.479935	14844	0.257878	15092	0.262187
G390EF_2	27681	0.48089	14920	0.259199	14961	0.259911
G390EF_3	27622	0.479865	14926	0.259303	15014	0.260832
G398EF_1	29330	0.509538	13040	0.226538	15192	0.263924
G398EF_2	29372	0.510267	13015	0.226104	15175	0.263629
G398EF_3	29351	0.509902	13044	0.226608	15167	0.26349
Explanatory Notes for Table S2: Sample Identification: Each sample is labeled with a code that includes the line identifier and experimental condition: TF: Tetrad-stage flower buds. EF: Early flowering stage. FPKM (Fragments Per Kilobase of transcript per Million mapped reads): This measure is used to indicate the expression level of genes within the sample. The data is categorized into three gro…
