# Supplementary material for: Identification of male-fertility gene AsaNRF1 and molecular marker development in cultivated garlic (Allium sativum L.)
Source: Front Plant Sci. 2024 May 28;15:1419260. doi: 10.3389/fpls.2024.1419260 (PMC11165202; doi:10.3389/fpls.2024.1419260)
Supplement: Supplementary file 7 [file Table_3.xlsx]

## Sheet: TableS3
Table S3 List of genes specific highly expressed in the tetrad-stage flower buds of the fertile line G398 identified through K-means clustering analysis of DEGs
Gene		Gene expression (FPKM)
ID	Annotation	G390TF-1	G390TF-2	G390TF-3	G398TF-1	G398TF-2	G398TF-3	FC:G398TF/G390TF	G390EF-1	G390EF-2	G390EF-3	G398EF-1	G398EF-2	G398EF-3	FC:G398TF/G390TF
Asa6G00867	Heparanase-like protein	0.001	0.01	0.001	24.53	24.08	24.4	12.5708	0.001	0.001	0.001	0.001	0.001	0.02	2.87447
Asa1G02152	beta-fructofuranosidase, insoluble isoenzyme 1	3.68	4.07	3.96	184.22	183.6	181.5	5.55183	0.001	0.001	0.001	0.08	0.12	0.04	6.32193
Asa4G05910	PMR5N domain-containing protein	0.001	0.001	0.04	18.88	17.95	18.21	10.3559	0.02	0.001	0.02	0.001	0.1	0.001	1.31487
Asa2G05781	Subtilisin-like protease SBT3	1.68	1.83	2.28	1830.2	1817.41	1846.81	9.89019	0.43	0.62	0.89	0.12	0.53	0.39	-0.899473
Asa2G03339	UDP-glycosyltransferase	3.9	3.97	3.97	268.45	263.98	263.57	6.07103	3.31	3.62	3.75	5.55	5.1	5.65	0.60996
Asa7G05408	Putative amino acid transporter, transmembrane domain-containing protein	4.3	4.65	4.44	53.55	53.77	55.45	3.60361	0.78	0.57	0.53	0.2	0.29	0.29	-1.26919
Asa2G01818	C2 domain-containing protein	0.29	0.3	0.001	110.63	102.89	100.13	9.05178	0.001	0.001	0.001	0.001	0.001	0.001	0
Asa1G03166	GDSL esterase/lipase	0.001	0.06	0.001	123.61	127.96	125.09	12.5687	0.001	0.06	0.03	0.03	0.03	0.06	0.399096
Asa6G00374	transmembrane protein (DUF616)	12.02	12.72	11.12	73.85	75.91	80.31	2.68163	19.75	17.73	18.18	22.39	21.77	21.56	0.239692
Asa2G03618	Hydroxycinnamoyl-CoA:shikimate hydroxycinnamoyltransferase	0.53	0.58	0.49	558.86	589.51	559.87	10.0602	0.31	0.42	0.49	0.98	0.65	0.81	1
Asa7G02391	Purple acid phosphatase	0.7	0.69	0.66	32.06	31.7	31.14	5.53271	0.5	0.39	0.51	0.6	0.3	0.33	-0.186769
Asa4G04329	F-box domain-containing protein	0.72	0.64	0.57	14.78	15.68	16.95	4.61852	1.16	1.06	1	3.95	3.7	3.54	1.79708
Asa8G03930	Cytochrome P450 family protein, expressed	0.17	0.24	0.17	105.77	99.68	106.66	9.07179	0.001	0.001	0.06	0.001	0.02	0.02	-0.596644
Asa5G01094	F-box domain-containing protein	0.07	0.001	0.03	14.22	14.02	13.81	8.70161	0.001	0.03	0.02	0.26	0.22	0.11	3.53215
Asa8G06257	Putative peroxygenase 4	0.75	0.95	1.02	298.38	293.22	306.92	8.3678	0.001	0.001	0.001	0.001	0.09	0.09	5.91488
Asa7G06607	Cytochrome P450 family protein	1.12	1.41	0.85	35.23	35.61	35.06	4.96954	0.28	0.35	0.36	3.33	2.87	3.2	3.24716
Asa0G00218	3-ketoacyl-CoA synthase	2.45	2.05	2.09	78.24	78.61	73.92	5.13003	0.07	0.06	0.08	0.02	0.21	0.23	1.13124
Asa6G05912	Unknown protein	0.001	0.001	0.001	13.04	14.4	13.05	13.7203	0.001	0.18	0.001	0.001	0.001	0.001	-5.92283
Asa5G00941	Rubredoxin-like domain-containing protein	18.32	19.78	19.31	45.29	42.21	41.61	1.16923	3.6	4.2	4.16	8.83	8.92	7.71	1.09002
Asa5G03598	DUF538 family protein	2.68	2	2.24	95.69	83.77	85.41	5.25837	0.51	0.49	0.69	0.4	0.23	0.38	-0.742668
Asa7G05243	Aldo_ket_red domain-containing protein	2.55	2.48	2.67	135.07	123.01	129.68	5.65416	0.69	0.76	1.24	0.78	0.47	0.29	-0.804676
Asa8G03448	Superoxide dismutase [Cu-Zn]	2.13	1.95	2.35	3199.48	3110.6	3081.11	10.5123	0.39	1.24	0.68	0.28	0.74	0.61	-0.503021
Asa7G05726	Cytochrome P450	1.33	1.48	1.04	16.91	15.43	15.57	3.6374	0.09	0.04	0.08	0.14	0.11	0.2	1.09954
Asa5G00826	Unknown protein	0.16	0.17	0.41	89.29	75.89	78.06	8.36064	0.001	0.001	0.08	2.31	3.4	3.57	6.82236
Asa6G00893	Unknown protein	2.32	2.2	2.26	55.34	51.87	52.42	4.5573	0.43	0.52	0.31	25.86	26.69	31.6	6.06147
Asa5G02315	Putative 1-aminocyclopropane-1-carboxylate oxidase 2-like	30.41	31.79	32.73	36.32	38.06	34.87	0.202697	2.46	2.33	2.21	2.05	2.25	2.2	-0.106915
Asa2G03334	UDP-glycosyltransferase	0.95	1	0.77	86.3	91.44	90.7	6.62485	0.95	0.93	1.18	1.97	2.3	2.52	1.14988
Asa6G05157	Zinc finger AN1 domain-containing stress-associated protein	1.92	1.87	2.32	58.21	51.59	53.23	4.73782	0.64	0.92	0.42	2.08	2.01	1.54	1.50763
Asa7G00455	Unknown protein	1.04	0.84	0.82	5.41	5.02	8.3	2.79432	0.12	0.001	0.23	0.27	0.51	0.39	1.73697
Asa0G00778	Phytoene synthase	22.3	22.51	21.97	40.38	39.02	39.56	0.832989	13.46	13.54	13.43	12.57	11.22	12.33	-0.162628
Asa5G01243	piriformospora indica-insensitive protein 2-like	5.97	6.64	5.96	162.87	169.54	159.74	4.72805	1.63	1.78	1.81	3.64	3.58	3.52	1.04087
Asa7G06172	Pyruvate kinase	0.1	0.07	0.09	39.42	39.64	39.16	8.82875	0.02	0.001	0.001	0.02	0.05	0.001	1.69032
Asa6G03612	Translationally-controlled tumor protein	1.81	1.49	1.97	41.1	38.01	39.32	4.49009	2.33	2.24	2.47	1.08	1.67	1.39	-0.765945
Asa3G01494	2-oxoglutarate-dependent dioxygenase	0.31	0.4	0.14	22.32	21.11	20.88	6.24144	0.15	0.07	0.14	0.2	0.16	0.19	0.611435
Asa5G03301	ATP synthase subunit 9, mitochondrial	0.53	0.14	0.27	17.87	14.11	17.43	5.716	0.99	0.54	0.81	3.68	3.71	2.52	2.08238
Asa6G05600	Glycosyltransferase	0.14	0.1	0.16	283.72	283.09	258.96	11.0115	0.001	0.02	0.02	0.03	0.1	0.13	2.66482
Asa2G03337	UDP-glycosyltransferase	3.91	3.66	3.59	127.9	123.48	115.97	5.04075	4.29	5.04	4.53	6.94	5.21	5.35	0.336428
Asa4G06545	Chlorophyll a-b binding protein, chloroplastic	4.07	3.48	4.23	30.87	31.78	29.55	2.96843	0.25	0.37	0.48	1.8	1.83	1.6	2.24931
Asa0G05320	Cytochrome P450 family protein	1.46	1.65	1.59	48.51	49.17	47.13	4.94536	1.75	1.94	1.62	2.07	2.11	1.97	0.211875
Asa1G02489	Hexosyltransferase	4.61	4.81	4.08	658.2	617.98	650.13	7.15674	1.07	1.11	1.05	1.28	1.88	1.93	0.656131
Asa4G03444	DnaJ domain	0.36	0.33	0.12	33.65	30.28	30.04	6.85813	0.001	0.001	0.04	0.001	0.001	0.001	-3.80735
Asa6G05411	Pollen Ole e 1 allergen and extensin family protein, putative	0.7	0.67	0.44	149.67	145.46	149.1	7.93917	0.001	0.22	0.05	0.06	0.24	0.18	0.824742
Asa5G00973	Ring finger protein, putative	1.29	1.55	1.72	19.92	20	20.22	3.72122	0.08	0.16	0.04	0.81	0.83	0.7	3.06301
Asa5G00314	Zinc finger RNA-binding protein-like	0.8	1.04	0.56	16.86	15.68	17.42	4.37967	0.001	0.001	0.1	0.06	0.06	0.06	0.819428
Asa2G04906	Subtilisin-like protease family protein	0.001	0.001	0.001	22.33	20.04	20.51	14.3554	0.001	0.001	0.001	0.001	0.001	0.001	0
Asa6G04713	Solute carrier family 40 protein	2.95	2.58	3.61	6.48	5.57	6.23	1	3.53	2.78	2.7	7.38	5.96	7.34	1.19864
Asa6G04135	Amino_oxidase domain-containing protein	8.48	8.52	7.13	28.99	27.08	27.66	1.79492	5.19	4.14	5.64	7.6	7.91	7.54	0.622693
Asa6G00848	AbfB domain-containing protein	0.06	0.06	0.05	27.38	27.52	26.62	8.90548	0.05	0.04	0.09	0.05	0.04	0.07	-0.169925
Asa6G05910	Cyclin delta-3, putative	0.21	0.04	0.21	15.28	14.09	13.49	6.54185	0.001	0.04	0.03	0.56	1.08	0.46	4.88643
Asa2G04716	Nudix hydrolase domain-containing protein	0.66	0.69	0.48	38	37.2	38.36	5.95547	0.55	0.63	0.53	0.71	0.63	0.53	0.129042
Asa6G06731	Pectinesterase	0.12	0.35	0.22	61.63	58.27	58.34	8.01301	0.35	0.47	0.49	0.001	0.2	0.07	-2.2732
Asa0G03326	Aldose 1-epimerase	0.84	1.5	1.31	107.89	108.59	109.89	6.48247	0.57	0.86	0.46	0.14	0.1	0.17	-2.20469
Asa8G05763	ZT_dimer domain-containing protein	0.47	0.54	0.56	31.95	30.8	29.83	5.88186	2.11	1.97	1.98	4.07	4.9	4.45	1.14699
Asa2G06411	Fatty acyl-CoA reductase	4.03	4.29	4.39	138.71	135.9	135.52	5.01205	3.69	3.75	3.71	7.32	5.7	6.63	0.817486
Asa3G04140	3-oxoacyl-[acyl-carrier-protein] synthase	0.68	0.43	0.35	63.39	62.1	63.93	7.01948	0.13	0.05	0.07	0.48	0.44	0.22	2.18903
Asa2G05295	Cytochrome P450	1.46	1.32	1.66	78.99	76.72	75.71	5.70381	0.2	0.22	0.21	2.71	2.29	2.71	3.61331
Asa6G00889	Aquaporin	0.43	0.25	0.16	103.31	108.95	111.53	8.59045	0.001	0.001	0.001	0.001	0.09	0.001	4.9386
Asa6G02189	Putative Sugar transporter	0.25	0.09	0.08	69.78	70.35	74.24	8.9955	0.16	0.1	0.12	0.11	0.13	0.07	-0.293731
Asa8G03546	Cytochrome P450 family protein	1.01	1.05	0.82	445.9	441.94	429.32	8.83715	0.43	0.39	0.59	0.26	0.34	0.59	-0.244734
Asa1G04434	Cysteine protease, putative	0.28	0.26	0.22	590.11	577.81	574.68	11.163	0.001	0.06	0.12	0.07	0.1	0.03	0.14401
Asa6G02226	Cytochrome P450	0.18	0.33	0.22	88.75	89.46	87.78	8.50926	2.22	2.31	2.32	2.16	2.17	2.24	-0.0602106
Asa8G03457	AAI domain-containing protein	0.81	0.37	0.37	3701.77	3448.62	3721.58	12.7761	0.19	1.19	0.27	0.001	0.7	0.3	-0.721024
Asa0G04760	Unknown protein	0.09	0.19	0.27	37.31	34.39	33.5	7.57949	0.38	0.18	0.18	0.1	0.2	0.4	-0.0801703
Asa4G00325	Xyloglucan endotransglucosylase/hydrolase	1.04	1.14	1	1199.66	1151.14	1169.05	10.1123	0.001	0.001	0.17	0.001	0.67	0.18	2.30675
Asa7G05944	AAI domain-containing protein	0.12	0.25	0.55	360.21	360.7	361.98	10.201	0.7	0.91	0.3	0.07	0.07	0.2	-2.48997
Asa4G02582	PHD finger family protein	0.33	0.63	0.84	39.41	37.4	40.52	6.02643	0.001	0.06	0.001	0.001	0.001	0.001	-4.36923
Asa3G05051	Non-specific lipid-transfer protein	270.92	276.89	278.24	840.39	772.85	820.37	1.5588	0.14	0.2	0.8	0.38	1.32	1.32	1.40551
Asa4G00943	MFS domain-containing protein	0.08	0.001	0.001	21.91	21.24	21.84	9.63038	0.001	0.001	0.001	0.05	0.001	0.02	4.56478
Asa6G03665	Core-2/I-branching beta-1%2C6-N-acetylglucosaminyltransferase family protein	0.2	0.16	0.05	34.8	32.27	33.99	7.94537	0.05	0.1	0.001	0.11	0.06	0.06	0.607085
Asa7G06683	Glycosyltransferase	1.29	1.18	0.83	56.99	53.88	54.61	5.64805	0.32	0.48	0.28	2.65	2.53	2.46	2.82254
Asa5G05873	CHCH domain-containing protein	0.21	1.08	0.64	47.13	44.58	46.94	6.1667	0.22	0.001	0.21	0.12	0.46	0.001	0.43085
Asa3G04364	Thaumatin-like protein	3.1	3.22	3.94	173.12	167.08	168.02	5.63035	0.05	0.18	0.09	0.001	0.1	0.05	-1.08352
Asa5G01722	IAA-amino acid hydrolase ILR1-like	2.78	2.18	2.19	47.62	48.5	44.44	4.2971	2.03	2.02	1.95	2.09	2.05	2.37	0.117695
Asa5G01341	Marker for oxidative stress response protein	1.98	1.8	2.26	117.27	110.53	106.59	5.79084	0.26	0.13	0.5	0.14	0.28	0.001	-1.07999
Asa6G05511	Lipase	0.98	1.16	1.27	40.65	40.04	40.35	5.14957	1.81	1.74	1.81	2.37	2.14	2.48	0.383059
Asa4G03967	PI-PLC X domain-containing protein	0.001	0.001	0.001	19.2	17.16	18.81	14.1666	0.03	0.001	0.03	0.001	0.001	0.001	-4.34577
Asa6G04116	Beta-glucosidase, putative	2.43	2.23	2.02	48.32	45.86	48.17	4.41345	1.39	1.63	1.16	3.7	4.15	3.32	1.41805
Asa0G00234	F-box domain	2.75	2.9	2.62	44.97	38.61	41.46	3.91836	1.74	2.44	2.42	3.17	2.97	2.81	0.439422
Asa1G02644	Glucan endo-1,3-beta-glucosidase	0.08	0.06	0.12	57.61	53.46	54.49	9.31463	0.08	0.001	0.02	0.02	0.02	0.02	-0.751321
Asa5G05638	Pentatricopeptide repeat-containing protein	0.001	0.001	0.19	132.08	121.87	133.56	10.9789	0.001	0.13	0.001	0.001	0.001	0.14	0.105353
Asa6G02935	NAC domain-containing protein	0.001	0.03	0.08	59.56	54.98	56.14	10.5865	0.001	0.08	0.001	0.03	0.03	0.06	0.549339
Asa8G04403	Putative oxidase	0.001	0.04	0.08	43.31	42.02	41.94	10.0387	0.02	0.06	0.04	0.12	0.24	0.16	2.11548
Asa7G01152	Bidirectional sugar transporter SWEET	0.001	0.001	0.001	105.09	102.4	105.36	16.6701	0.001	0.22	0.001	0.38	0.73	0.37	2.73697
Asa2G00979	Dirigent protein	0.001	0.001	0.001	18.38	15.28	17.19	14.049	0.001	0.001	0.001	0.001	0.001	0.001	0
Asa5G03240	PREDICTED: beta-glucuronosyltransferase	0.16	0.1	0.07	223.56	218.29	224.36	10.9793	0.03	0.13	0.1	2.06	1.66	1.88	4.42884
Asa5G05852	Peroxygenase	0.001	0.001	0.001	0.001	0.001	0.001	0	0.001	0.001	0.001	0.001	0.001	0.001	0
Asa5G01059	inorganic pyrophosphatase 2	0.1	0.001	0.07	68.26	64.07	64.67	10.17	0.001	0.001	0.04	0.001	0.04	0.04	0.947533
Asa6G06257	Putative 60S acidic ribosomal protein P3	0.86	0.89	1.14	39.82	33.34	35.86	5.23738	0.09	0.44	0.87	1.19	0.58	0.58	0.747234
Asa0G04384	Peroxygenase	0.001	0.001	0.001	0.62	0.54	0.49	9.10329	0.001	0.001	0.001	0.001	0.001	0.001	0
Asa2G02914	Putative O-methyltransferase	0.67	0.45	1.13	36.98	36.89	37.25	5.62605	0.15	0.21	0.18	1.04	1.91	1.17	2.93161
Asa7G05803	Fn3_like domain-containing protein	0.001	0.04	0.001	47.07	45.1	48.06	11.7051	0.01	0.03	0.001	0.001	0.001	0.01	-1.77259
Asa8G00300	BZIP transcription factor	11.25	10.28	9.8	51.83	45.15	49.11	2.22124	10.02	9.08	9.19	15.06	14.94	16.64	0.721276
Asa3G03668	Cysteine protease	0.24	0.29	0.28	659.78	648.9	643.53	11.2349	0.001	0.07	0.14	0.08	0.16	0.04	0.408184
Asa8G01667	PHD domain-containing protein	0.07	0.09	0.09	36.72	35.26	35.7	8.75061	0.17	0.02	0.09	0.001	0.08	0.03	-1.33487
Asa6G03383	UDP-glycosyltransferase	0.09	0.09	0.07	25.5	25.86	24.06	8.23688	0.07	0.02	0.07	0.001	0.001	0.02	-2.8625
Asa4G03826	Probable cadmium-transporting ATPase	1.98	1.87	2	31.75	32.92	31.95	4.04581	0.79	0.75	0.78	2.04	2.1	1.81	1.35876
Asa7G05993	Germin-like protein	25.51	26.7	24.05	636.44	646.73	645.56	4.66058	4.94	4.89	5.24	13.12	11.71	11.43	1.2667
Asa6G03666	Core-2/I-branching beta-1%2C6-N-acetylglucosaminyltransferase family protein	0.17	0.12	0.001	45.57	43.36	45.57	8.85237	0.001	0.12	0.06	0.07	0.19	0.06	0.822082
Asa1G00721	Lysine histidine transporter-like	0.001	0.05	0.001	49.75	49.47	50.37	11.4902	0.001	0.001	0.001	0.03	0.03	0.001	4.34577
Asa5G03294	Omega-hydroxypalmitate O-feruloyl transferase	0.59	0.59	0.72	104.94	103.85	103.26	7.35963	0.65	0.46	0.55	1.19	1.02	0.94	0.924169
Asa0G05359	3-ketoacyl-CoA synthase	45.26	46.4	45.29	44.19	44.38	43.07	-0.0570513	1.66	1.86	1.54	2.51	2.8	2.64	0.651817
Asa7G01925	Unknown protein	0.1	0.001	0.1	61.5	62.74	55.93	9.80795	0.001	0.001	0.001	0.001	0.001	0.001	0
Asa1G00934	GDSL esterase/lipase	0.27	0.09	0.21	249.9	242.9	249.91	10.3476	0.001	0.09	0.18	0.21	0.23	0.3	1.44923
Asa6G05160	Beta-glucosidase, putative	2.17	2.37	1.84	45.88	47.1	47.35	4.45912	2.57	2.47	2.19	2.71	1.94	2.24	-0.0694917
Asa4G03492	SKP1-like protein	0.59	0.2	0.13	31.53	31.5	37.45	6.77106	0.28	0.27	0.59	0.23	0.07	0.07	-1.62344
Asa0G04798	Alpha-L-AF_C domain-containing protein	0.72	0.99	0.91	36.83	37.03	36.28	5.39363	0.03	0.001	0.001	0.02	0.03	0.03	1.32193
Asa7G06329	CCR4-associated factor 1 like	0.001	0.001	0.04	12.05	11.9	12.36	9.75576	0.001	0.001	0.001	1.23	1.1	0.62	9.94154
Asa1G04031	Leucine-rich repeat extensin-like protein	0.03	0.06	0.22	66.34	64.18	66.12	9.30907	0.03	0.001	0.06	0.001	0.001	0.001	-4.92283
Asa2G01218	DUF538 domain-containing protein	126.22	121.14	118.4	464.66	450.32	431.59	1.88032	70.38	74.03	71.7	78.1	79.26	77.53	0.120219
Asa6G00609	Protein DETOXIFICATION	3.82	3.17	3.43	37.59	38.24	34.94	3.41014	1.14	1.18	1.06	3.02	3.35	2.68	1.42089
Asa6G00208	S-adenosylmethionine decarboxylase proenzyme	12.73	11.78	12.04	427.57	421.99	431.72	5.13157	5.39	5.85	4.82	21.35	24.2	21.95	2.07142
Asa7G02452	Protein kinase-like protein	1.49	1.51	1.99	60.58	61.1	58.55	5.17466	0.001	0.001	0.001	0.001	0.001	0.04	3.80735
Asa1G00276	LanC-like protein	0.09	0.12	0.1	18.11	17.57	15.91	7.37868	0.001	0.02	0.001	0.04	0.04	0.02	2.18442
Asa2G06682	hypersensitive-induced response protein 1	7.05	6.64	6.47	53.18	51.24	51.36	2.94994	8.7	9.87	9.84	9.23	10.65	10.1	0.0776016
Asa4G06477	GDSL esterase/lipase	0.56	0.49	0.68	36.16	36.24	37.52	5.98954	1.75	1.57	1.69	0.61	0.9	0.47	-1.33931
Asa4G02147	Pectinesterase	0.58	0.54	0.72	20.93	20.47	20.39	5.0696	0.68	0.81	0.56	1.09	0.92	0.89	0.500429
Asa0G00167	Alkyl transferase	0.001	0.04	0.001	24.79	26.92	25.12	10.8371	0.001	0.001	0.001	0.001	0.001	0.001	0
Asa5G05734	PREDICTED: ABC transporter	2.39	2.18	2.18	30.64	29.7	30.01	3.74257	2.16	1.84	1.62	2.03	2.32	2.4	0.264317
Asa2G02287	photosystem II core complex proteins psbY, chloroplastic	19.77	21.53	21.72	59.32	59.44	60.09	1.50487	5.04	3.43	4.84	9.88	10.84	9.08	1.1628
Asa5G03491	Beta-glucuronosyltransferase GlcAT14B	0.001	0.1	0.1	0.15	0.05	0.1	0.577767	0.15	0.05	0.05	0.001	0.001	0.001	-6.38082
Asa5G05595	Cytochrome P450 family protein, expressed	5.35	5.04	5.3	26.51	25.62	25.35	2.30398	0.63	0.68	0.6	2.3	2.68	2.78	2.02248
Asa8G01661	Terpene cyclase/mutase family member	1.74	1.63	1.84	184.17	186.52	184.36	6.73519	1.17	1.25	1.05	1.44	1.63	1.49	0.394098
Asa1G00075	Pectate_lyase_3 domain-containing protein	0.7	0.66	0.67	44.31	44.33	47.38	6.0662	0.72	0.87	0.55	0.5	0.73	0.87	-0.0272215
Asa5G01054	inorganic pyrophosphatase 2	2.07	2.45	1.77	169.65	168.05	172.86	6.34288	1.23	2.02	1.9	1.28	1.18	1.07	-0.544904
Asa6G05235	ABC transporter	6.62	6.8	6.45	52.76	55.2	55.87	3.04354	11.29	10.68	11.28	14.37	13.87	14.3	0.355466
Asa2G01647	Unknown protein	1.18	0.41	0.4	193.67	177.9	171.12	8.09122	0.001	0.001	0.13	0.15	0.15	0.001	1.18923
Asa8G04192	Endoglucanase	0.33	0.23	0.18	25.9	23.93	26.1	6.681	0.001	0.07	0.04	0.14	0.1	0.15	1.81291
Asa3G04109	O-acyltransferase WSD1	0.15	0.09	0.28	249.78	254.04	253.61	10.5084	0.09	0.19	0.17	0.43	0.53	0.39	1.58496
Asa7G03892	Protein DETOXIFICATION	1.37	1.68	1.72	79.52	82.71	83.4	5.68635	1.94	1.11	1.6	1.01	1.18	1.13	-0.486047
Asa6G00293	Core-2/I-branching beta-1%2C6-N-acetylglucosaminyltransferase family protein	0.61	0.6	0.35	203.44	203.95	204.64	8.61591	0.25	0.38	0.32	0.001	0.1	0.06	-2.56087
Asa3G04144	3-oxoacyl-[acyl-carrier-protein] synthase	0.89	0.2	0.13	61.1	60.56	57.39	7.19734	0.001	0.06	0.06	0.001	0.42	0.63	3.11868
Asa0G04423	Peroxygenase	0.13	0.18	0.05	141.32	143.01	131.46	10.1736	0.001	0.001	0.04	0.001	0.1	0.001	1.28011
Asa8G03456	Superoxide dismutase [Cu-Zn]	0.31	0.45	0.35	248.95	235.54	243.66	9.35753	0.18	0.09	0.17	0.07	0.06	0.06	-1.2115
Asa6G02227	Cytochrome P450	0.17	0.18	0.09	79.17	75.57	83.95	9.08342	1.82	1.83	1.73	1.48	2.19	2.57	0.21394
Asa7G02331	Agmatine coumaroyltransferase-2	0.37	0.17	0.23	419.26	392.77	417.57	10.641	0.32	0.51	0.28	0.26	0.36	0.43	-0.0801703
Asa2G00753	Peroxygenase	2.21	2.29	1.79	77.95	77.35	70.05	5.16296	0.001	0.18	0.18	0.1	0.3	0.15	0.607433
Asa2G04542	CCR4 associated factor 1-related protein	0.44	0.65	0.41	51.74	52.08	52.65	6.70478	1.24	1.46	1.52	0.63	0.41	0.69	-1.28647
Asa7G02892	Germin-like protein	0.06	0.001	0.001	33.33	34.6	32.15	10.6566	0.9	2.05	1.72	0.14	0.001	0.07	-4.46811
Asa2G07460	CCR4-associated factor 1 like	0.43	0.53	0.36	26.38	24.02	23.28	5.80266	0.001	0.001	0.04	0.001	0.001	0.001	-3.80735
Asa3G03672	Cysteine protease	0.31	0.22	0.14	339.7	342.06	330.36	10.5609	0.001	0.04	0.18	0.001	0.001	0.001	-6.20294
Asa0G00355	TFIIS N-terminal domain-containing protein	0.001	0.001	0.001	8.03	7.06	8.25	12.9256	0.001	0.001	0.001	0.001	0.11	0.001	5.22239
Asa7G00012	Terpene cyclase/mutase family member	0.05	0.001	0.07	56.45	51.83	56.14	10.4082	0.001	0.07	0.001	3.23	3.13	2.65	6.96739
Asa4G06141	Epimerase domain-containing protein	4.11	3.36	3.49	114.53	108.19	107.99	4.91525	1.2	1.32	1.24	0.63	0.83	0.94	-0.647698
Asa2G06783	MBOAT_2 domain-containing protein	0.03	0.07	0.001	242.59	244.38	236.65	12.8067	0.03	0.03	0.1	0.001	0.07	0.07	-0.182377
Asa8G03449	AAI domain-containing protein	0.72	0.47	0.82	2350.79	2134.16	2304.2	11.7218	0.29	0.37	1	0.001	0.4	0.2	-1.46575
Asa7G07736	GDSL esterase/lipase	0.001	0.001	0.03	33.98	33.28	34.57	11.6358	0.001	0.001	0.001	0.07	0.001	0.06	5.44846
Asa8G03931	Cytochrome P450 family protein, expressed	0.58	0.65	0.54	103.54	96.89	103.97	7.42608	0.05	0.001	0.12	0.001	0.05	0.11	-0.0869356
Asa4G01518	DUF538 family protein	1.99	1.07	1.19	86.53	76.7	78.52	5.82991	0.22	0.35	0.35	0.4	0.38	0.54	0.520832
Asa7G01700	Protein NRT1/ PTR FAMILY 5.2-like protein	0.42	0.67	1.01	38.84	38.77	39.23	5.798	0.05	0.03	0.03	0.06	0.14	0.11	1.49476
Asa6G03394	Amino acid permease	0.001	0.02	0.001	12.91	12.68	12.2	10.7463	0.001	0.001	0.001	0.001	0.05	0.001	4.11548
Asa0G05785	TFIIS N-terminal domain-containing protein	0.2	0.001	0.1	48.76	58.86	57.13	9.0963	0.22	0.73	0.41	0.59	0.23	1.02	0.436099
Asa6G03914	Peroxidase	0.25	0.36	0.26	24.11	24.35	23.48	6.36963	0.17	0.16	0.45	0.18	0.78	0.39	0.791413
Asa1G02515	PfkB domain-containing protein	0.71	0.54	0.26	58.02	58.37	57.57	6.84806	0.76	0.79	0.66	0.64	0.72	0.61	-0.165851
Asa1G02893	Protein phloem 2-like A1	0.11	0.12	0.001	18.45	18.19	18.48	7.89854	0.001	0.001	0.06	0.65	0.38	0.57	4.68966
Asa7G01693	protein NRT1/ PTR FAMILY 5.2-like	1.65	1.55	1.46	47.65	49.76	48.19	4.96554	0.1	0.06	0.19	0.07	0.07	0.17	-0.175087
Asa1G03996	Aspartic acid-rich protein	0.001	0.04	0.04	144.75	137.55	130.01	12.3135	0.001	0.001	0.001	0.001	0.04	0.001	3.80735
Asa8G05310	Phenylalanine ammonia-lyase	3.23	3.47	3.64	44.39	45.73	42.98	3.6862	0.71	0.27	0.63	1.89	1.74	1.81	1.75655
Asa4G05527	Ubiquinol oxidase	0.07	0.17	0.03	28.35	26.99	27.34	8.25844	0.04	0.03	0.001	0.11	0.11	0.15	2.38163
Asa2G05780	PREDICTED: subtilisin	1.78	1.79	2.16	2193.43	2146.81	2213.31	10.1595	0.73	0.88	0.81	0.4	1.02	0.45	-0.371969
Asa3G03569	Phosphotransferase	14.75	14.25	14.7	33.46	31.01	34.22	1.17527	9.39	8.68	8.8	6.14	6.03	6.07	-0.558891
Asa4G05287	Myb transcription factor	2.84	1.37	0.83	75.36	69.45	61.58	5.35581	0.86	0.83	0.61	0.82	1.02	1.35	0.471923
Asa2G02555	L-ascorbate oxidase homolog	7.86	7.47	7.25	111.64	113.54	112.36	3.90194	4.98	5.34	5.05	8.21	7.65	7.9	0.628418
Asa2G02581	Beta-galactosidase	4.33	4.34	4.4	187.88	185.31	194.47	5.4407	7.64	7.32	7.35	7.23	6.84	6.49	-0.11785
Asa6G00841	Mannan endo-1 4-beta-mannosidase	0.87	1.13	1.08	50.34	47.85	47.22	5.56105	0.68	0.55	0.69	0.65	0.6	0.81	0.101538
Asa8G04365	NADH-ubiquinone reductase complex 1 MLRQ subunit-like protein	0.23	0.23	0.46	57.3	54.65	53.37	7.48941	0.001	0.12	0.23	1.04	0.88	1.26	3.17948
Asa2G00615	Patatin	0.73	0.88	0.66	48.16	47.41	46.11	5.9638	1.42	0.94	0.94	1.19	1.12	1.18	0.080761
Asa4G04832	X8 domain-containing protein	1.78	1.54	1.56	887.93	814.25	841.19	9.02564	2.65	2.59	1.99	2.9	2.91	2.91	0.270332
Asa6G05474	Subtilisin-like protease	6.85	6.25	7.76	261.81	264.71	264.6	5.24509	2.25	1.82	1.68	4.45	4.72	4.38	1.23666
Asa8G03447	Superoxide dismutase [Cu-Zn]	1.01	1.29	1.39	4.51	4.66	6.15	2.05372	0.13	0.001	0.001	0.07	0.13	0.07	1.03242
Asa2G04973	Alkyl transferase	0.39	0.33	0.36	731.67	710.84	714.82	10.964	0.001	0.04	0.2	0.001	0.26	0.04	0.32073
Asa6G03391	Heparanase-like protein	0.001	0.02	0.001	13.78	14.39	14.73	10.9293	0.001	0.001	0.001	0.001	0.001	0.02	2.87447
Asa4G04944	Alliinase	277.14	256.31	256.12	486.24	478.06	474.15	0.865376	34.53	33.86	33.58	1.85	1.79	2.1	-4.15095
Asa7G03190	WAT1-related protein	2.42	2.43	2.06	100.25	100.45	100.95	5.44805	0.17	0.38	0.37	0.48	0.38	0.38	0.430634
Asa5G01067	Bidirectional sugar transporter SWEET	1.04	0.95	1.02	108.66	109.28	109.17	6.76387	0.13	0.16	0.22	0.15	0.07	0.07	-0.814444
Asa7G03438	Smr domain-containing protein	10.43	11.35	10.33	28.96	29.89	30.09	1.46981	9.44	8.45	9.83	6.56	6.97	6.13	-0.495664
Asa7G06263	PREDICTED: zinc transporter	0.95	1.08	0.91	120.33	118.74	126.47	6.95807	1.71	2.07	2.05	3.71	3.98	3.71	0.967466
Asa2G00980	Dirigent protein	0.001	0.001	0.001	17.05	17.37	18.15	14.097	0.001	0.001	0.001	0.001	0.001	0.001	0
Asa7G07513	Agmatine coumaroyltransferase-2	0.84	1.01	0.46	119.41	115.72	111.3	7.22853	0.83	1.19	1.57	0.07	0.14	0.14	-3.35856
Asa4G02850	MSP domain-containing protein	2.65	2.75	1.95	27.86	27.3	28.88	3.51526	1.6	0.96	1.36	3.47	4.04	4.03	1.55772
Asa1G02906	Calcium-dependent protein kinase	0.08	0.001	0.08	26.36	22.78	21.31	8.7734	0.001	0.001	0.001	0.001	0.001	0.001	0
Asa3G02301	Xylosyltransferase 2	0.001	0.001	0.001	0.001	0.001	0.001	0	0.001	0.001	0.001	0.001	0.001	0.001	0
Asa3G01020	O-acyltransferase WSD1-like	0.31	0.43	0.63	63.49	66.4	64.15	7.14603	0.001	0.02	0.07	0.03	0.1	0.05	0.984058
Asa8G04865	rapid alkalinization factor-like	0.001	0.001	0.001	61.84	49.04	55.61	15.7601	0.001	0.001	0.09	0.11	0.001	0.2	1.75721
Asa6G03080	Chalcone synthase family protein	0.78	0.81	0.7	439.12	414.76	438.42	9.14038	0.001	0.001	0.13	0.03	0.2	0.17	1.59946
Asa2G04546	CCR4 associated factor 1-related protein	0.51	0.49	0.26	47.69	47.3	48.24	6.82877	0.82	1.01	1.22	0.68	0.45	0.57	-0.843274
Asa5G05764	AAI domain-containing protein	3.33	2.45	4.19	4366.76	3961.55	4283.81	10.3049	1.58	1.43	2.83	1.92	2.34	2.14	0.132104
Asa4G01088	Sugar transporter 14	0.02	0.15	0.23	62.95	61.44	60.56	8.85292	0.3	0.23	0.35	0.02	0.05	0.02	-3.28951
Asa7G01696	protein NRT1/ PTR FAMILY 5.2-like	0.99	1.16	1.21	54.67	56.39	53.84	5.61699	0.21	0.1	0.07	0.19	0.07	0.18	0.211504
Asa2G03704	Peroxygenase	0.001	0.18	0.06	141.52	140.72	141.59	10.7802	0.001	0.06	0.001	0.001	0.001	0.001	-4.36923
Asa7G01021	4-coumarate-coA ligase	1.04	1.34	1.18	48.94	45.99	44.84	5.29503	0.25	0.3	0.25	0.09	0.06	0.11	-1.62149
Asa2G02559	Lysine histidine transporter-like	1.07	1.34	1.36	19.47	19.95	19.94	3.97685	1.42	1.27	1.08	1.86	1.78	1.63	0.483238
Asa8G05306	Phenylalanine ammonia-lyase	3.53	3.32	3.09	38.3	35.18	38.43	3.49295	0.44	0.59	0.83	2.93	1.28	1.74	1.67759
Explanatory Notes for Table S3 ID: Unique identifier for each gene listed in the table. Annotation: Description or functional annotation of the genes. G390TF-1, G390TF-2, G390TF-3: Gene expression levels measured in Fragments Per Kilobase of transcript per Million mapped reads (FPKM) for three biological replicates of genotype G390 in the tetrad stage of flower development. G398TF-1, G398TF-2, G3…
