# Supplementary material for: Identification of male-fertility gene AsaNRF1 and molecular marker development in cultivated garlic (Allium sativum L.)
Source: Front Plant Sci. 2024 May 28;15:1419260. doi: 10.3389/fpls.2024.1419260 (PMC11165202; doi:10.3389/fpls.2024.1419260)
Supplement: Supplementary file 8 [file Table_4.xlsx]

## Sheet: TableS4
Table S4 List of genes related to pollen development and callose synthesis and degradation
Gene		Gene expression (FPKM)
Endo-1,3-b-glucosidase enzymes	Annotation	G390TF-1	G390TF-2	G390TF-3	G398TF-1	G398TF-2	G398TF-3	G390EF-1	G390EF-2	G390EF-3	G398EF-1	G398EF-2	G398EF-3
Asa0G03061	X8_domain-containing_protein	2.15	1.95	1.91	1.54	2.28	2.13	0.57	0.55	0.41	0	0.3	0.3
Asa0G05096	X8_domain-containing_protein	109.88	97.01	110.05	75.48	77.96	76.25	171.32	177.95	173.31	203.21	200.81	189.88
Asa0G05127	glucan_endo-1,3-beta-glucosidase	75.09	70.27	69.44	8.91	11.15	10.5	113.73	122.33	122.6	28.64	24.81	23.52
Asa1G00207	X8_domain-containing_protein	51.48	49.08	51.75	50.99	53.25	50.8	50.65	50.16	51.44	58.89	59.65	57.31
Asa1G01597	Glucan_endo-1,3-beta-glucosidase,_putative	1.93	1.45	1.64	9.46	10.35	10.42	0.97	1.15	1.39	1.39	1.11	1.17
Asa1G02830	Glucan_endo-1,3-beta-glucosidase,_putative	8.19	6.49	6.89	3.8	3.87	3.49	6.85	6.6	6.53	6.3	5.43	5.76
Asa1G03638	glucan_endo-1,3-beta-glucosidase-like	0.09	0	0	3.87	3.07	2.9	0.13	0.06	0.12	0.14	0.03	0
Asa1G04196	Glucan_endo-1,3-beta-glucosidase	75.14	75.69	78.17	59.45	60.26	60.75	91.94	92.1	92.58	139.8	145.52	145.81
Asa1G04339	glucan_endo-1,3-beta-glucosidase_3-like	42.86	41.73	40.99	17.5	16.81	15.6	88.55	84.59	90.39	77.97	79.65	80.45
Asa1G04638	Glucan_endo-1,3-beta-glucosidase	2.46	2.47	2.86	13.64	12.83	12.84	0.59	0.32	0.24	1.25	1.74	1.89
Asa2G00232	Glucan_endo-1,3-beta-glucosidase,_putative	2.24	2.12	2.28	1.01	1.51	1.21	2.38	1.98	2.65	1.89	2.5	2.11
Asa2G00399	carbon_catabolite_repressor_protein_4_homolog_1-like	19.37	20.25	19.66	29.5	29.58	29.85	28.13	27.94	28.31	18.94	20.48	18.78
Asa2G00766	glucan_endo-1,3-beta-glucosidase_3-like	3.99	5.08	5.13	11.16	10.97	10.15	28.67	28.37	29.55	54.81	57.17	56.41
Asa2G01219	Glucan_endo-1,3-beta-glucosidase	2.19	2	1.78	1.61	1.7	1.51	1.86	1.46	1.8	2.15	1.5	1.75
Asa2G05538	PREDICTED:_glucan_endo-1_3-beta-glucosidase	11.4	11.84	11.5	13.47	14.22	14.19	11.25	10.73	11.33	10.79	11.74	10.58
Asa2G06911	Glucan_endo-1,3-beta-glucosidase_1	23.05	24.19	24.65	16.61	17.4	15.44	24.44	26.12	30.18	30.48	31.37	34.84
Asa3G01222	glucan_endo-1,3-beta-glucosidase_3	2.75	2.85	2.8	1.03	1.41	1.2	1.23	1.3	1	0.78	1.11	0.91
Asa3G01740	Cysteine-rich_RLK_(RECEPTOR-like_protein_kinase)11	17.14	15.04	15.48	8.87	8.39	7.71	8.28	7.57	5.87	5.1	3.58	4.56
Asa3G02488	Glucan_endo-1,3-beta-glucosidase,_putative	0.98	0.95	0.73	0.61	0.67	0.51	0.74	0.29	0.7	1.08	1.41	1.53
Asa3G03000	Glucan_endo-1,3-beta-glucosidase-like_protein	0.25	0	0.17	0.09	0	0	0.17	0	0	0.19	0	0
Asa3G03310	Pentatricopeptide repeat-containing protein, chloroplastic	1.51	1.67	1.74	2.24	2.49	2.91	1.19	1.24	1.32	1.64	1.76	1.46
Asa3G04017	X8_domain-containing_protein	8	8.09	9.07	6.58	7.29	6.55	9.85	9.31	11.1	7.83	9.25	8.48
Asa4G00271	X8_domain-containing_protein	113.64	105.19	110.3	64.54	63.37	61.09	311.98	319.78	312.46	318.16	323.35	322.23
Asa4G00685	Glucan_endo-1,3-beta-glucosidase	0.1	0.04	0.06	0	0.02	0.06	0	0	0	0	0	0.02
Asa4G01306	Endo-1,3(4)-beta-glucanase_1	12.89	13.75	13.07	10.84	10.58	9.28	15.13	15	14.77	9.63	10.28	8.88
Asa4G01587	Glucan_endo-1,3-beta-glucosidase	19.27	18.68	19.08	14.5	15.99	14.82	19.83	19.67	22.85	25.32	23.43	25.06
Asa4G04209	Glucan_endo-1,3-beta-glucosidase	0	0	0	0	0	0	0	0	0	0	0	0
Asa4G04210	Glucan_endo-1,3-beta-glucosidase	0	0	0	0	0	0	0	0	0	0	0	0
Asa4G04832	X8_domain-containing_protein	1.78	1.54	1.56	887.93	814.25	841.19	2.65	2.59	1.99	2.9	2.91	2.91
Asa4G04833	X8_domain-containing_protein	6	5.53	6.94	35.24	39.08	36.05	10.58	12.68	12.69	15.26	11.26	12
Asa5G00265	Glucan_endo-1,3-beta-glucosidase	0.16	0.12	0.17	0.22	0.2	0.25	0.1	0.19	0.19	0.05	0.08	0.1
Asa5G01257	X8_domain-containing_protein	119.88	113.62	119.78	93.59	96.82	94.38	136.7	127.93	137.24	138.38	139.63	140.71
Asa5G01903	Glucan_endo-1,3-beta-glucosidase	5.43	5.25	5.09	9.78	8.97	10.48	8.11	7.99	7.18	7.79	7.95	7.55
Asa5G05063	Glucan_endo-1,3-beta-glucosidase	42.05	43.01	39.29	16.77	17.54	18.27	29.9	30.52	30.75	25.74	23.48	22.71
Asa6G01265	glucan_endo-1,3-beta-glucosidase-like	2.8	2.37	2.58	1.6	2.2	2.04	2.3	2.69	2.54	1.29	1.25	1.82
Asa6G01544	Glucan_endo-1,3-beta-glucosidase,_putative	1.8	1.74	1.66	1.77	1.78	2.22	5.89	5.44	6.14	3.52	2.53	2.81
Asa6G02018	Glucan_endo-1,3-beta-glucosidase	0	0.03	0.03	0.19	0.28	0.25	0.11	0.05	0.11	0.55	0.71	0.59
Asa6G02021	glucan_endo-1,3-beta-glucosidase-like	0.13	0.1	0.41	0.66	0.46	0.28	0.04	0.03	0.03	0.15	0	0.22
Asa6G03298	Glucan_endo-1,3-beta-glucosidase	16.43	16.66	17.37	10.46	12.53	11.36	24.53	23.25	28.57	19.06	18.51	19.88
Asa6G03625	X8_domain-containing_protein	139.02	142.6	142.74	61.54	58.56	60.36	189.78	180.19	187.85	88.41	88.79	92.21
Asa6G04019	Putative endo-1,3(4)-beta-glucanase	0	0	0	0	0	0	0	0	0	0	0	0
Asa6G05055	Glucan_endo-1,3-beta-glucosidase	280.81	288.32	288.4	144.64	154.79	150.41	393.63	384.69	396.28	459.85	439.65	457.93
Asa6G05507	Glucan_endo-1,3-beta-glucosidase	1.88	1.6	1.78	2.38	2.81	2.93	1.82	1.81	2.07	0.76	0.57	0.52
Asa6G05864	X8_domain-containing_protein	3.73	2.95	3.42	2.13	2.12	1.78	4.69	6.54	5.2	7.21	5.21	6.26
Asa7G02536	X8_domain-containing_protein	2.17	2.19	1.91	1.57	0.96	1.98	3.72	3.45	3.66	2.44	2.63	2.49
Asa7G02874	Glucan_endo-1,3-beta-glucosidase	40.16	39.96	37.93	34.2	35.96	35.01	25.46	27.23	28	23.7	23.91	22.66
Asa7G04454	Glucan_endo-1,3-beta-glucosidase,_putative	0.78	0.61	0.57	1.97	2.54	2.86	0.33	0.03	0.11	4.47	3.7	3.16
Asa7G05329	Putative_armadillo_repeat-containing_protein_6	24.73	25.46	26.76	22.26	20.03	21.19	30	29.53	28.89	26.87	28.91	26.43
Asa7G06636	Glucan_endo-1,3-beta-glucosidase	27.93	29.14	29.07	13.02	12.29	10.79	49.85	51.74	54.18	32.85	33.46	34.09
Asa8G03746	X8_domain-containing_protein	11.01	10.52	9.93	8.86	8.62	11.43	11.63	11.94	12.58	13.19	10.11	10.79
Asa8G03842	X8_domain-containing_protein	6.21	5.53	6.86	4.33	3.94	4.54	19.78	19.71	18.97	26.59	26.32	24.21
Asa8G05225	glucan_endo-1,3-beta-glucosidase	137.95	136.84	132.22	42.96	44.66	40.99	205.25	209.09	207.05	139.53	149.94	142.48
Callose GSL enzymes	Annotation	G390TF-1	G390TF-2	G390TF-3	G398TF-1	G398TF-2	G398TF-3	G390EF-1	G390EF-2	G390EF-3	G398EF-1	G398EF-2	G398EF-3
Asa1G04124	FKS1_dom1 domain-containing protein	40.05	41.31	41.13	12.61	13.12	13.51	49.33	48.03	47.84	11.31	10.76	10.99
Asa1G04419	FKS1_dom1_domain-containing_protein	6.43	6.35	6.4	11.21	11.03	11.06	11.36	10.89	11.56	14.14	14.26	13.68
Asa2G04310	FKS1_dom1_domain-containing_protein	4.65	5.12	4.69	3.68	3.99	3.95	8.35	7.79	8.14	10.15	9.69	9.72
Asa3G01305	FKS1_dom1 domain-containing protein	0.59	0.64	0.65	2.2	2.16	2.32	0.81	0.81	0.7	0.84	0.96	0.93
Asa4G03113	FKS1_dom1_domain-containing_protein	25.1	26.89	25.77	33.64	36.47	36.89	28.02	28.63	28.28	36.83	36.38	36.68
Asa6G04940	FKS1_dom1 domain-containing protein	0.62	0.65	0.48	1.2	1.26	1.25	0.38	0.35	0.32	0.67	0.58	0.59
Asa7G00272	FKS1_dom1_domain-containing_protein	2.62	2.61	2.6	4.74	5.1	4.93	4.25	4.07	4.06	6.71	7.01	6.63
Asa7G03131	FKS1_dom1_domain-containing_protein	22.71	24.24	23.68	19.72	21.06	22.25	24.46	22.88	23.98	29.51	28.74	28.77
Asa8G04820	FKS1_dom1_domain-containing_protein	19.98	21.34	20.41	16.89	18.68	18.31	25.9	23.54	25.57	27.8	26.41	26.44
Asa8G06237	FKS1_dom1_domain-containing_protein	29.92	32.51	31.84	32.95	34.37	34.61	39.79	36.91	37.94	47.62	46.56	46.62
Pollen development-related genes	Annotation	G390TF-1	G390TF-2	G390TF-3	G398TF-1	G398TF-2	G398TF-3	G390EF-1	G390EF-2	G390EF-3	G398EF-1	G398EF-2	G398EF-3
Asa0G00093	Receptor_kinase	14.23	14.07	14.13	11.36	11.09	11.3	12.03	11.57	12.28	11.97	11.6	12.18
Asa0G00362	AT-hook_motif_nuclear-localized_protein	1.52	1.69	1.76	0.29	0.15	0.15	1.09	1.16	1.32	2.28	1.58	1.65
Asa0G00436	Unknown_protein	0.02	0.001	0.001	0.001	0.001	0.001	0.02	0.02	0.001	0.001	0.001	0.001
Asa0G00617	UTP--glucose-1-phosphate_uridylyltransferase	0.001	0.001	0.001	0.04	0.001	0.001	0.001	0.001	0.001	0.09	0.001	0.09
Asa0G00632	WD_REPEATS_REGION_domain-containing_protein	0.001	0.001	0.001	0.001	0.001	0.001	0.001	0.001	0.001	0.001	0.001	0.001
Asa0G00813	MOB_kinase_activator_family	1.07	1.31	1.28	1.66	1.13	0.92	0.1	0.1	0.2	1.9	2.11	1.99
Asa0G00844	Alba_domain-containing_protein	0.001	0.001	0.001	0.001	0.001	0.001	0.001	0.001	0.001	0.001	0.001	0.001
Asa0G00971	Retinoblastoma-related-like_protein	9.25	9.43	9.5	0.001	0.001	0.001	9.02	8.33	7.14	0.001	0.001	0.001
Asa0G01539	CPSF_A_domain-containing_protein	11.82	13.1	11.95	7.75	7.86	8.11	15.25	14.42	15.81	9.36	8.1	8.57
Asa0G01800	Protein_DETOXIFICATION	9.62	7.86	10.01	12.24	12.31	11.71	31.76	30.78	32.18	25.13	24.61	23.46
Asa0G02786	UDP-N-acetylglucosamine_diphosphorylase_1	0.001	0.001	0.001	0.001	0.001	0.001	0.001	0.001	0.001	0.001	0.001	0.001
Asa0G02812	Annexin	40.63	39.63	39.7	21.88	20.99	23.26	30.59	31.34	29.94	22.77	24.02	24.02
Asa0G03072	Sucrose_phosphate_synthase	0.35	0.37	0.4	2.24	2.55	2.7	0.51	0.66	0.6	0.37	0.33	0.21
Asa0G03339	Protein_FATTY_ACID_EXPORT_1_chloroplastic	0.001	0.001	0.001	0.001	0.001	0.001	0.001	0.001	0.001	0.001	0.001	0.001
Asa0G03394	Histidinol_dehydrogenase	0.001	0.001	0.001	0.001	0.001	0.001	0.001	0.001	0.001	0.001	0.001	0.001
Asa0G03418	Hexosyltransferase	21.46	20.11	21.77	26.51	26.98	26.25	23.72	23.46	24.81	20.29	19.95	19.63
Asa0G03699	MYB_transcription_factor	0.001	0.001	0.001	0.04	0.001	0.001	0.001	0.001	0.001	0.001	0.001	0.001
Asa0G03936	protein_VAC14_homolog	11.02	11.61	11.86	11.99	12.79	12.57	10.13	10.13	9.18	11.16	11.3	11.01
Asa0G04028	Replication_protein_A_subunit	6.07	5.54	5.81	11.23	12.16	11.09	4.21	4.27	4.86	3.12	2.82	2.93
Asa0G04120	MYB-related_transcription_factor	2.48	1.99	1.87	0.87	0.42	0.76	0.34	0.24	0.36	0.32	0.13	0.36
Asa0G04133	MADS-box_transcription_factor	2.33	1.65	1.73	18.68	21.39	19.07	0.9	0.76	1.93	0.24	0.001	0.12
Asa0G04385	protein_VAC14_homolog	30.42	29.52	29.91	12.98	13.66	14.52	15.29	15.33	14.68	11.69	11.68	11.48
Asa0G04422	ATP-grasp_domain-containing_protein	10.18	10.8	10.95	10.06	10.53	10.75	18.12	17.45	16.4	11.47	12.89	13.07
Asa0G04538	CS_domain-containing_protein	69.74	66.28	67.22	35.63	34.32	34.11	76.27	73.93	76.36	35.98	37.07	40.9
Asa0G04755	Meiotic_recombination_protein_SPO11-2	0.68	0.82	0.72	1.02	0.9	1.27	1.3	1.28	1.71	1.95	1.91	2.51
Asa0G04896	D-3-phosphoglycerate_dehydrogenase	23.29	24.61	24.5	14.22	14.35	13.2	18.42	19.22	19.47	14.34	14.95	15
Asa0G05103	Histidine_biosynthesis_trifunctional_protein	0.001	0.001	0.001	0.001	0.001	0.001	0.001	0.001	0.001	0.001	0.001	0.001
Asa0G05185	Unknown_protein	0.001	0.001	0.06	0.001	0.06	0.001	0.001	0.001	0.001	0.001	0.001	0.001
Asa0G05261	UTP--glucose-1-phosphate_uridylyltransferase	0.001	0.001	0.001	0.04	0.001	0.001	0.001	0.001	0.001	0.09	0.001	0.13
Asa0G05317	Cytochrome_P450_family_protein	0.18	0.22	0.16	8.81	8.83	9.27	0.21	0.14	0.16	0.27	0.35	0.35
Asa0G05320	Cytochrome_P450_family_protein	1.46	1.65	1.59	48.51	49.17	47.13	1.75	1.94	1.62	2.07	2.11	1.97
Asa0G05438	HVA22-like_protein	12.01	15.2	13.48	4.58	5.52	4.42	22.33	20.74	20.37	20.09	19.24	20.59
Asa0G05797	Glucose-6-phosphate/phosphate-translocator_family_protein	59.35	60.63	59.94	110.56	105.5	104.69	80.69	84.37	81.61	80.96	86.87	88.58
Asa0G05869	protein_FAM133_isoform_X1	0.13	0.001	0.07	0.13	0.14	0.2	0.07	0.001	0.001	0.07	0.21	0.07
Asa1G00109	Protein_transport_inhibitor_response_1	68.06	67.5	66.17	36.63	39.86	38.77	61.14	60.86	62.43	76.2	74.62	75.07
Asa1G00367	MADS-box_transcription_factor	49.97	49.27	50.2	72.12	70.97	69.6	31.92	29.84	26.68	32.39	34.42	34.17
Asa1G00749	Origin_of_replication_complex_subunit_6	0.001	0.001	0.001	0.001	0.001	0.001	0.001	0.001	0.001	0.001	0.001	0.001
Asa1G01277	Ethylene-responsive_transcription_factor_ERF-like_protein	0.001	0.001	0.001	0.001	0.001	0.001	0.001	0.001	0.001	0.001	0.001	0.001
Asa1G01359	Nuclear_transcription_factor_Y_subunit_A-10	50.56	48.01	49.18	4.89	4.39	4.96	6.53	6.85	6.4	2.28	1.54	2.61
Asa1G01508	1-phosphatidylinositol-3-phosphate_5-kinase	20.41	21.17	21.05	25.05	26.59	26.05	21.81	19.56	22.02	19.53	20.95	20.5
Asa1G01541	WD_REPEATS_REGION_domain-containing_protein	1.08	1.27	1.31	10.73	10.93	10.67	1.37	1.32	1.3	8.36	7.26	7.77
Asa1G01670	PREDICTED:_lysine-specific_demethylase_JMJ25	8.7	8.75	9.79	10.63	12.45	11.54	8.21	8.48	8.54	23.28	21.31	22.74
Asa1G01700	Bystin	0.93	0.97	0.86	0.09	4.06	3.48	1.32	1.23	0.99	2.77	3.72	3.42
Asa1G02047	AT-hook_motif_nuclear-localized_protein	0.77	0.88	0.95	31.27	32.84	31.26	0.26	0.54	0.33	0.09	0.09	0.09
Asa1G02099	COBRA-like_protein_10	0.4	0.4	0.52	0.65	0.51	0.34	1.21	0.87	0.99	1.55	1.77	2.05
Asa1G02160	Type_I_inositol_polyphosphate_5-phosphatase	1.76	1.78	1.95	2.63	2.61	2.22	0.55	0.73	0.69	1.2	1.34	1.4
Asa1G02210	Kinesin	13.81	14.3	13.46	4.91	4.74	4.89	27.55	24.9	27.69	22.22	21.4	21.88
Asa1G02309	Protein_SHI_RELATED_SEQUENCE_like	1.73	1.76	2.22	1.71	1.69	1.65	16.81	20.02	18.82	36.86	38.69	38.07
Asa1G02435	Chromatin_assembly_factor_1_subunit_like	12.9	12.71	13.91	14.84	15.21	14.61	34.5	32.3	33.77	25.42	25.19	24.85
Asa1G02454	Chromatin_assembly_factor_1_subunit_like	13.75	13.86	15.28	15.92	15.45	15.63	36.48	34.23	35.98	25.42	25.61	25.52
Asa1G02472	Hexosyltransferase	3.8	4.22	3.42	539.25	509.69	535.27	1.02	0.85	0.94	1.25	1.62	1.67
Asa1G02489	Hexosyltransferase	4.61	4.81	4.08	658.2	617.98	650.13	1.07	1.11	1.05	1.28	1.88	1.93
Asa1G02658	Zinc_finger_family_protein	0.001	0.001	0.001	0.001	0.02	0.001	0.04	0.04	0.06	0.05	0.02	0.001
Asa1G02774	Sucrose-phosphate_synthase	31.18	30.81	30.73	20.79	20.52	21.17	27.33	26.28	26.13	8.75	8.13	9.09
Asa1G02779	ADP-ribosylation_factor_GTPase-activating_protein	57.34	53.26	53.68	53.61	52.63	53.96	72.25	72.82	74.57	58.05	62.14	60.06
Asa1G02782	Kinesin-like_protein	2.94	3.61	3.68	3.94	3.95	4.45	2.07	1.76	1.91	2.02	1.86	1.7
Asa1G02827	ADP-ribosylation_factor_GTPase-activating_protein_AGD12	0.92	0.79	0.65	4.84	4.22	4.24	0.71	0.75	0.77	1.69	1.56	2.2
Asa1G02903	Annexin	41.65	40.72	40.77	21.78	20.64	23.24	31.26	32.15	30.73	23.25	24.56	24.6
Asa1G02918	Protein_PLANT_CADMIUM_RESISTANCE_2	0.14	0.001	0.09	0.24	0.2	0.44	0.05	0.05	0.001	0.001	0.05	0.001
Asa1G03029	Histone_H3	933.43	882.85	920.93	1357.66	1321.15	1349.7	1700.89	1830.78	1684.43	2040.34	2128.61	2102.85
Asa1G03091	Receptor-like_kinase	8.75	7.77	8.43	9.62	10.23	10.6	9.57	10.45	10.53	9.76	8.8	9.31
Asa1G03221	ABC_transporter-like_protein	0.15	0.09	0.23	0.001	0.001	0.001	0.02	0.001	0.001	0.001	0.001	0.001
Asa1G03237	RING-type_domain-containing_protein	23.72	20.13	22.08	20.47	18.41	15.33	4.68	5.61	5.55	15	14.36	16.98
Asa1G03241	RING-type_domain-containing_protein	16.88	15.7	15.25	22.02	21.07	17.62	3.75	3.88	4.86	15.79	16.17	18.03
Asa1G03313	ABC_transporter_ATP-binding_protein	11.34	10.13	8.74	10.85	9.48	11.34	12.05	11.37	11.57	16.73	15.09	13.71
Asa1G03315	ABC_transporter	5.41	6.41	5.91	4.58	5.31	4.7	7	6.42	7.14	8.44	8.46	9.51
Asa1G03440	MYB_transcription_factor	3	3.08	3.67	4.81	4.43	4.62	3.3	3.12	2.78	4.82	5.4	4.56
Asa1G03449	MYB-related_transcription_factor	2.1	1.74	1.96	3.3	3.55	2.9	1.96	2.15	1.73	3.02	3.49	3.06
Asa1G03533	Cation-transporting_ATPase	21.97	23.16	21.9	26.56	29.32	28.05	28.04	25.69	28.51	27.87	26.95	27.02
Asa1G03761	Nicotianamine_synthase	1.02	0.85	1.53	0.75	0.83	0.43	0.62	0.56	0.52	1.06	1.14	0.87
Asa1G03763	Nicotianamine_synthase	0.68	1.13	0.94	0.53	0.47	0.65	1.2	0.87	0.72	1.77	0.99	1.33
Asa1G03766	Nicotianamine_synthase	0.61	0.5	0.42	0.07	0.14	0.18	1.81	1.36	1.28	0.39	0.34	0.3
Asa1G03770	C2_domain-containing_protein	0.001	0.08	0.001	0.08	0.16	0.001	0.001	0.001	0.001	0.001	0.001	0.001
Asa1G03799	GDSL_esterase/lipase	2.31	2.51	2.04	8.14	10.35	9.74	4.01	4.06	4.19	1.1	1.21	1.4
Asa1G04124	FKS1_dom1_domain-containing_protein	40.05	41.31	41.13	12.61	13.12	13.51	49.33	48.03	47.84	11.31	10.76	10.99
Asa1G04294	Tify_domain-containing_protein	8.74	9.08	7.87	4.45	5.39	5.37	27.44	22.22	22.61	3.05	2.72	2.04
Asa1G04620	meiotic_recombination_protein_SPO11-2-like	0.001	0.001	0.001	0.001	0.001	0.001	0.001	0.001	0.001	0.001	0.001	0.001
Asa1G04889	Auxin_efflux_carrier_component	0.001	0.001	0.12	0.69	0.55	0.82	0.001	0.001	0.001	0.07	0.001	0.06
Asa1G04890	Auxin_efflux_carrier_component	0.03	0.12	0.15	1.2	0.86	1.4	0.001	0.001	0.001	0.07	0.03	0.06
Asa2G00052	HTH_myb-type_domain-containing_protein	28.15	28.84	26.62	17.44	17.84	17.78	31.66	31.83	30.9	17.35	16.69	18.11
Asa2G00178	protein_JASON	12.88	12.45	12.96	12.33	13.57	12.61	38.79	36.06	35.52	22.17	19.49	23.42
Asa2G00214	Histone-lysine_N-methyltransferase	0.001	0.001	0.001	0.001	0.001	0.12	0.001	0.001	0.001	0.001	0.001	0.001
Asa2G00263	polygalacturonase-like	1.05	0.78	0.74	0.76	0.49	0.87	0.7	0.62	0.93	0.64	0.46	0.46
Asa2G00291	B-box_type_zinc_finger_family_protein,_putative	5.8	5.52	3.99	4.9	3.38	4.42	7.83	7.88	7.58	4.47	4.67	4.22
Asa2G00447	Copper_transporter_like	0.14	0.001	0.001	0.001	0.001	0.001	0.08	0.001	0.001	0.08	0.001	0.001
Asa2G00559	1-phosphatidylinositol-3-phosphate_5-kinase	0.71	0.83	0.78	7.04	7.22	7.64	1.28	1.3	1.38	0.18	0.28	0.3
Asa2G00745	protein_kinase_family_protein	13.86	14.39	13	13.47	13.18	13.88	17.14	17.32	17.8	18.39	19.13	18.67
Asa2G00749	PHD_domain-containing_protein	0.17	0.11	0.14	5.99	5.77	6.47	0.1	0.11	0.12	0.11	0.12	0.19
Asa2G00803	plant_intracellular_Ras-group-related_LRR_protein_4-like	0.29	0.47	0.5	0.09	0.15	0.11	0.24	0.19	0.35	0.1	0.07	0.14
Asa2G00838	ADP-ribosylation_factor_GTPase-activating_protein	84.52	82.45	81.73	118.83	119	123.49	68.26	68.23	71.31	125.92	129.35	125.76
Asa2G00858	WD_REPEATS_REGION_domain-containing_protein	33.12	33.54	33.68	31.46	32.96	32.12	31.48	29.28	32.01	38.65	40.33	40.15
Asa2G00859	WD_REPEATS_REGION_domain-containing_protein	24.56	25.72	23.83	21.77	22.99	23.01	15.82	17.51	20.39	25.71	26.45	27.23
Asa2G01076	30S_ribosomal_protein_S9	0.001	0.001	0.001	0.001	0.001	0.001	0.001	0.001	0.001	0.001	0.001	0.001
Asa2G01165	C2_domain-containing_protein	22.7	22.87	23.06	18.85	19.4	19.69	20.76	18.57	20.28	23.4	23.48	23.24
Asa2G01184	Putative_3-deoxy-manno-octulosonate_cytidylyltransferase	0.001	0.001	0.001	0.06	0.001	0.06	0.001	0.001	0.001	0.001	0.001	0.001
Asa2G01274	CS_domain-containing_protein	11.28	9.84	11.15	42.69	39.93	39.58	25.34	23.56	21.63	39.54	42.62	41.26
Asa2G01300	Formin-like_protein	7.12	7.91	7.31	11	11.76	12.06	8.77	8.5	9.43	9.49	10.31	9.93
Asa2G01315	Phosphoserine_phosphatase,_chloroplastic	30.49	33.05	31.58	42.37	40.31	39.12	32.78	31.13	27.52	44.28	42.47	44.34
Asa2G01511	Protein_DEFECTIVE_IN_EXINE_FORMATION_1	26.98	26.16	26.89	45.95	46.21	47.05	29.46	28.27	27.15	49.9	49.86	51.07
Asa2G01636	TPR_REGION_domain-containing_protein	48.57	47.96	42.9	15.36	15.65	15.83	74.98	75.85	76.76	68.28	64.17	64.69
Asa2G01758	Meiotic_nuclear_division_protein_1_homolog	0.001	0.001	0.001	0.001	0.001	0.001	0.001	0.001	0.001	0.001	0.001	0.001
Asa2G01782	Hexosyltransferase	2.82	2.87	3.02	1.72	1.86	1.55	7.14	6.98	6.21	4.26	4.88	4.85
Asa2G01924	WD_REPEATS_REGION_domain-containing_protein	38.48	40.48	40.42	39.35	39.82	36.8	60.5	59.73	61.21	53.69	54.2	54.5
Asa2G02129	PREDICTED:_lysine-specific_demethylase	10.51	10.45	10.1	11.76	12.56	13.22	11.24	10.77	10.61	14.27	13.02	14.2
Asa2G02175	Protein_PARTING_DANCERS	13.73	15.5	15.48	24.38	25.61	23.28	11.11	13.08	13.09	16.95	15.93	16
Asa2G02234	Cysteine/Histidine-rich_C1_domain_family_protein	0.07	0.04	0.04	0.04	0.001	0.04	0.04	0.04	0.04	0.001	0.001	0.001
Asa2G02268	UPF0496_protein_4	7.93	8.11	8.08	16.97	15.43	16.64	11.39	11.54	10	6.82	8.3	7.06
Asa2G02828	Protein_kinase	7.8	7.2	7.94	20.18	19.46	20.88	7.88	7.76	7.98	6.13	6.01	5.86
Asa2G03025	UDP-glucose_4-epimerase	9.74	9.13	9.82	13.35	15.01	15.95	6.16	5.32	6.52	3.34	4.19	3.46
Asa2G03129	PREDICTED:_putative_E3_ubiquitin-ligase	47.49	49.14	46.78	68.71	67.77	68.89	35.64	36.79	35.7	44.04	46	48.32
Asa2G03138	Nicotinamide-nucleotide_adenylyltransferase	26.82	28.44	28.19	19.05	18.31	16.82	23.11	22.11	20.73	14.3	15.32	15.47
Asa2G03139	HTH_myb-type_domain-containing_protein	26.55	26.56	24.23	55.41	54.14	57.97	29.78	28.8	29.26	51.73	51.36	52.62
Asa2G03262	Importin_subunit_alpha	117.15	120.66	118.98	145.37	147.04	148.76	118.33	116.24	114.57	144.22	145.87	147.03
Asa2G03447	Meiotic_nuclear_division_protein_1_homolog	0.001	0.001	0.001	0.001	0.001	0.001	0.001	0.001	0.001	0.001	0.001	0.001
Asa2G03609	Squamosa-promoter_binding_protein-like_protein	22.45	23.54	23.08	10.43	10.57	10.21	48.67	47.36	50.92	45.1	43.52	41.78
Asa2G03644	Tubby-like_F-box_protein	151.82	151.79	158.66	215.87	205.78	216.14	101.1	99.06	97.5	205.41	201.15	207.61
Asa2G03867	Phosphoserine_phosphatase,_chloroplastic	0.87	1.5	1.26	3.78	3.67	3.57	2.85	2.73	2.96	3.9	4	3.85
Asa2G03997	B-box_type_zinc_finger_family_protein	11.53	12.44	13.69	10.41	8.57	9.01	46.14	45.84	45.67	73.1	71.68	69.6
Asa2G04242	Meiotic_nuclear_division_protein_1_homolog	67.6	69.55	67.22	49.17	46.11	44.74	78.21	76.95	71.87	56.75	51.25	54.09
Asa2G04310	FKS1_dom1_domain-containing_protein	4.65	5.12	4.69	3.68	3.99	3.95	8.35	7.79	8.14	10.15	9.69	9.72
Asa2G04493	Replication_protein_A_subunit	6.85	6.44	6.35	12.8	13.4	12.25	4.62	4.67	5.34	3.39	3.18	3.03
Asa2G04507	1-phosphatidylinositol-3-phosphate_5-kinase	2.77	2.7	2.66	3.13	3.21	3.23	2.89	2.8	2.8	3.2	3.4	3.03
Asa2G04583	Hexosyltransferase	69.85	76.45	70.75	55.61	52.14	56.15	57.18	58	57.68	45.13	44.81	45.27
Asa2G04625	MFS_domain-containing_protein	0.3	0.36	0.32	8.5	7.93	8.04	0.47	0.43	0.46	1.01	1.04	0.88
Asa2G04699	Str_synth_domain-containing_protein	1	0.89	1.41	26.01	24.57	24.53	0.001	0.001	0.001	0.001	0.001	0.05
Asa2G04751	Cyclin_family_protein	46.07	42.93	45.23	14.85	14.3	14.78	87.16	82.03	82.33	68.98	72	71.41
Asa2G04766	Receptor_kinase-like_protein	38.58	41.13	41.96	40.32	41.38	41.13	57.92	55.92	55.81	56.56	55.46	54.72
Asa2G04875	UDP-sugar_pyrophosphorylase	20.46	21.23	20.03	25.65	27.1	26.99	22.83	22.8	21.8	22.16	23.79	23.39
Asa2G05048	Bidirectional_sugar_transporter_SWEET	30.17	30.74	30.22	130.16	121.26	129.62	25.74	25.66	24.45	36.11	37.55	35.99
Asa2G05060	Bidirectional_sugar_transporter_SWEET	10.11	9.75	8.82	19.05	18.52	18.2	1.91	1.59	1.45	3.09	3.25	3.16
Asa2G05295	Cytochrome_P450	1.46	1.32	1.66	78.99	76.72	75.71	0.2	0.22	0.21	2.71	2.29	2.71
Asa2G05364	PREDICTED:_MOB_kinase_activator	97.18	91.72	99.96	82.52	85.91	83.89	125.64	119.4	115.97	101.06	100.27	101.53
Asa2G05393	Mitogen-activated_protein_kinase	14.47	12.8	14.79	10.73	11.97	11.13	17.41	16.46	16.35	10.21	10.52	9.41
Asa2G05450	Lipase_3_domain-containing_protein	0.03	0.001	0.001	0.05	0.001	0.001	0.001	0.03	0.001	0.001	0.001	0.001
Asa2G05496	Histone-lysine_N-methyltransferase	12.67	14.7	14.79	11.99	11.34	10.39	34.32	29.22	33.1	51.12	48.77	49.89
Asa2G05506	ABC_transporter_family_protein	0.48	0.47	0.51	3.56	3.5	3.72	0.07	0.15	0.08	0.1	0.09	0.09
Asa2G05577	Alba_domain-containing_protein	27.11	28.48	26.86	18.79	19.65	16.95	32.04	31.45	32.26	29.68	28.88	27.86
Asa2G05679	Protein_XRI1	0.001	0.001	0.001	0.001	0.001	0.001	0.001	0.001	0.001	0.001	0.001	0.001
Asa2G05706	Arf-GAP_domain-containing_protein	33.22	30.7	31.4	30.67	29.76	28.73	28.95	28.08	30.5	44.23	44.86	45.45
Asa2G05943	Tunicamycin_induced_1	29.5	29.14	28.44	37.31	39.8	35.12	17.94	18.65	21.19	14.06	13.54	13.94
Asa2G05950	Protein_kinase_domain-containing_protein	0.001	0.001	0.02	0.07	0.12	0.03	0.001	0.001	0.001	0.001	0.02	0.02
Asa2G05959	Protein_kinase_domain-containing_protein	10.17	10.28	10	7.28	7.35	6.93	9.93	10.13	11.36	11.86	12.77	11.91
Asa2G05976	CS_domain-containing_protein	0.001	0.001	0.001	0.001	0.001	0.001	0.001	0.001	0.001	0.001	0.001	0.001
Asa2G06014	recQ-mediated_genome_instability_protein_2	10.82	10.19	10.62	6.76	9.92	8.41	15.19	17.83	16.71	14.96	18	14.28
Asa2G06345	Transcription_factor_IIIB_subunit	5.45	5.51	5.11	8.69	8.93	8.71	7.55	8.23	8.64	6.97	6.32	7.55
Asa2G06350	Glyceraldehyde-3-phosphate_dehydrogenase	0.09	0.24	0.07	1.04	0.94	0.51	0.07	0.09	0.05	0.74	0.74	0.61
Asa2G06363	Glycerol-3-phosphate_acyltransferase_3	67.78	65.86	68.4	69.63	68.57	71.37	70.68	70.36	73	72.42	77.8	75.49
Asa2G06379	Glycerol-3-phosphate_acyltransferase_3	66.58	64.52	66.57	69.31	68.3	70.95	69.1	69.16	71.29	72.1	77.3	74.83
Asa2G06411	Fatty_acyl-CoA_reductase	4.03	4.29	4.39	138.71	135.9	135.52	3.69	3.75	3.71	7.32	5.7	6.63
Asa2G06493	Fe2OG_dioxygenase_domain-containing_protein	2.33	2.45	2.37	3.3	3.28	3.29	3.23	2.93	2.33	3.37	2.74	2.4
Asa2G06495	ATP-dependent_RNA_helicase_mitochondrial-like	4.39	4.54	4.48	6.28	6.02	7.15	5.54	5.55	5.76	5.53	5.12	4.97
Asa2G06509	BHLH_transcription_factor	41.99	41.37	42.93	60.37	61.01	59.53	85.14	80.03	89.49	76.88	81.15	81.43
Asa2G07054	Receptor_kinase	15.59	15.12	15.64	13.46	13.45	13.51	12.69	12.6	13.11	13.99	13.95	14.35
Asa2G07070	Protein_transport_protein_Sec24-like	0.001	0.001	0.001	0.001	0.001	0.001	0.001	0.001	0.001	0.001	0.001	0.001
Asa2G07071	Protein_transport_protein_Sec24-like	0.001	0.05	0.1	0.001	0.001	0.05	0.05	0.05	0.001	0.001	0.001	0.001
Asa2G07148	Calcium-transporting_ATPase	28.63	28.99	29.25	59.82	61.77	62.66	39.29	38.48	38.82	40.29	39.71	41.41
Asa2G07281	glycerol-3-phosphate_acyltransferase_1	0.02	0.02	0.001	0.19	0.48	0.48	0.02	0.02	0.001	0.001	0.001	0.07
Asa2G07286	Protein_kinase-like	0.23	0.35	0.22	0.02	0.001	0.04	0.05	0.13	0.06	0.1	0.07	0.05
Asa2G07357	Dihydroxy-acid_dehydratase	5.95	6.2	6.1	18.6	16.62	17.92	7.74	7.57	8.23	13.39	12.09	12.42
Asa2G07442	Plant_intracellular_Ras-group-related_LRR_protein	18.62	19.84	20.05	20.44	20.38	21.56	15.33	16.66	17.93	18.59	18.51	19.61
Asa2G07443	Plant_intracellular_Ras-group-related_LRR_protein	15.05	16.17	16.41	16.93	16.61	16.6	12.79	14.16	14.92	15.27	14.97	15.9
Asa2G07484	RING-type_domain-containing_protein	1.21	1.26	0.93	0.22	0.19	0.35	1.26	1.55	1.07	0.49	0.2	0.1
Asa3G00107	UDP-glucose_4-epimerase	33.76	30.9	31.54	15.72	14.41	15.31	36.6	35.53	35.68	24.58	22.33	24.4
Asa3G00124	Putative_ADP-ribosylation_factor_GTPase-activating_protein_AGD11	8.82	7.83	8.86	12.81	11.78	11.62	14.29	13.35	13.1	10.76	11.2	9.5
Asa3G00158	BHLH_transcription_factor	22.48	23.6	23.28	28.51	29.08	28.97	41.05	37.95	42.15	46.76	47.53	46.58
Asa3G00176	WD_REPEATS_REGION_domain-containing_protein	73.74	73.04	73.2	77.05	74.05	77.28	120.52	121.98	122.7	104.91	108.42	109.45
Asa3G00304	Translocation_protein_SEC62	0.001	0.001	0.001	0.001	0.001	0.001	0.001	0.001	0.001	0.001	0.001	0.001
Asa3G00310	signal_peptide_peptidase-like	15.74	17.81	16.97	24.44	27.21	24.55	32.89	33.22	32.82	22.5	22.86	19.76
Asa3G00346	Magnesium_transporter	4.54	4.36	4.11	5.61	5.96	6.39	9.85	9.46	8.72	10.99	11.1	10.14
Asa3G00852	Putative_protein_NRT1/_PTR_FAMILY_2.2	0.8	0.77	0.96	1.19	1.27	1.11	0.06	0.04	0.04	0.69	0.65	0.77
Asa3G00949	Putative_histidinol_dehydrogenase_protein	40.43	40.88	40.6	37.62	36.56	38.4	35.44	36.39	36.68	32.07	32.23	35.67
Asa3G00950	Alpha-1,4-glucan-protein_synthase_[UDP-forming]	1.24	1.32	1.7	2.49	2.51	2.43	3.35	3.62	4.01	3.81	3.98	3.88
Asa3G01079	Calcium-transporting_ATPase	6.7	6.88	6.66	12.8	13.73	13.62	7.75	7.14	7.13	6.14	6.01	5.88
Asa3G01183	Auxin_response_factor	7.39	7.36	7.46	13.45	13.45	13.67	4.06	3.94	3.26	3.2	3.58	3.77
Asa3G01213	Cytochrome_P450	8.64	8.44	8.51	11.06	10.99	11.53	10.01	9.92	9.69	9.32	8.91	8.53
Asa3G01305	FKS1_dom1_domain-containing_protein	0.59	0.64	0.65	2.2	2.16	2.32	0.81	0.81	0.7	0.84	0.96	0.93
Asa3G01429	Protein_kinase_domain	12.89	14.86	12.73	10.44	9.97	10.37	28.39	25.97	27.14	35.74	36.99	39.24
Asa3G01435	Protein_kinase_domain	14.5	12.34	13.64	9.58	8.84	8.52	26.43	24.06	21.34	33.12	33.91	33.82
Asa3G01633	LOB_domain-containing_protein	12.78	12.18	14.3	11.18	11.48	10.48	27.5	28.14	26.94	23.75	26.01	23.39
Asa3G01669	protein_unc-13_homolog	0.001	0.01	0.001	0.02	0.02	0.001	0.001	0.001	0.001	0.001	0.001	0.001
Asa3G01673	Importin_subunit_alpha	74.74	73.99	72	60.14	59.53	58.06	88.57	89.28	90.42	96.61	97.86	95.6
Asa3G01722	UTP--glucose-1-phosphate_uridylyltransferase	297.29	293.51	297.45	240.88	237.18	246.05	200.59	197.41	191.05	220.9	230.25	237.02
Asa3G01794	Protein_DETOXIFICATION	0.001	0.02	0.001	0.12	0.05	0.02	0.05	0.001	0.001	0.05	0.03	0.1
Asa3G01930	Type_2_DNA_topoisomerase_6_subunit_B-like_isoform_B	3.09	3.28	2.69	4.54	4.6	4.45	5.02	5.13	5.35	6.27	6.14	6.43
Asa3G02216	Putative_phosphatidylinositol_3-kinase	24.69	25.83	25.32	27.41	27.98	26.49	23.79	23.4	23.99	24.54	24.77	25.96
Asa3G02252	Tubby-like_F-box_protein	28.73	27.64	27.36	25.7	24.92	25.8	21.18	22.1	21.21	32	33.47	32.48
Asa3G02287	DNA_replication_licensing_factor_MCM7	104.1	106.49	106.24	62.26	61.81	60.94	197.09	178.33	186.12	224.25	224.66	222.87
Asa3G02350	BHLH_transcription_factor	0.49	0.32	0.31	0.05	0.19	0.05	0.001	0.001	0.001	0.05	0.1	0.1
Asa3G02702	50S_ribosomal_protein_L21	210.67	218.96	220.32	99.51	93.7	95.03	96.03	92.69	92.45	84.28	82	91.02
Asa3G02703	CDP-diacylglycerol--serine_O-phosphatidyltransferase_1	9.34	9.51	9.57	11.84	12.78	13.01	10.67	10.46	10.2	7.19	6.78	7.33
Asa3G03043	probable_apyrase_7	7.91	8.78	9.22	13.8	14.59	14.99	9.85	8.69	9.45	9.19	9.58	9.48
Asa3G03254	DUF679_domain_membrane_protein	0.001	0.001	0.001	0.001	0.001	0.001	0.001	0.001	0.001	0.001	0.001	0.001
Asa3G03300	protein_unc-13_homolog	0.001	0.01	0.001	0.04	0.02	0.01	0.001	0.001	0.001	0.001	0.001	0.001
Asa3G03317	Shikimate_O-hydroxycinnamoyl_transferase	43.15	39.89	43.33	76.29	76.56	72.77	68.31	65.95	66.12	65.01	64.89	66.21
Asa3G03735	50S_ribosomal_protein_L21	41.07	37.57	39.35	18.62	17.47	17.08	37.1	38.66	38	24.58	24.11	24.37
Asa3G03736	50S_ribosomal_protein_L21	26.85	27.4	28.31	35.08	32.15	35.25	25.96	26.14	25.2	44.32	43.88	45.44
Asa3G03737	UDP-sugar_pyrophosphorylase	7.74	8.42	7.88	10.54	10.88	10.26	8.68	9.1	8.2	7.86	7.04	8.68
Asa3G03741	UDP-sugar_pyrophosphorylase	7.57	8.75	7.36	7.31	7.08	6.96	8.62	7.48	7.52	5.09	5.12	5.69
Asa3G03925	Anaphase-promoting_complex_subunit_13	5.68	5.52	5.65	10.19	10.76	8.81	6.93	5.55	5.13	7.94	6.06	7.53
Asa3G04033	DNA_helicase	55.64	59.67	57.72	37.7	38.57	38.51	116.37	107.9	111.82	126.81	126.94	126.39
Asa3G04390	4-coumarate--CoA_ligase-like	12.81	12.72	12.66	171.13	181.78	177.56	0.35	0.28	0.38	0.31	0.49	0.39
Asa3G04534	Delta-1-pyrroline-5-carboxylate_synthase	49.93	51.11	54.16	32.14	33.41	32.31	70.91	67.86	70.48	49.34	50.03	52.97
Asa3G04859	protein_ECERIFERUM_3-like	14.44	14.57	14.61	35.24	34.46	36.93	0.27	0.4	0.34	0.27	0.42	0.34
Asa3G05012	zinc_finger_protein_ZAT3-like	0.001	0.001	0.08	0.001	0.001	0.08	0.001	0.16	0.001	0.001	0.001	0.09
Asa4G00234	Sister_chromatid_cohesion_protein_PDS5_B-B	19.94	19.72	20.34	23.56	24.74	22.38	21.41	19.69	21.49	30.94	29.12	31.16
Asa4G00287	Serine/threonine_protein_phosphatase_2A_regulatory_subunit	39.02	40.25	37.55	27.14	26.71	27.13	42.19	40.37	44.36	39.76	35.79	34.59
Asa4G00407	PREDICTED:_ABC_transporter	36.95	37.82	34.89	32.42	32.81	32.05	8.61	9.14	9.6	2.4	1.92	2.45
Asa4G00439	Phosphoinositide_phospholipase_C	2.33	2.67	2.96	1.75	1.67	1.89	2.15	2.4	2.36	1.81	1.9	1.77
Asa4G00446	ABC_transporter_ATP-binding_protein	7.58	8.3	8.12	11.37	11.3	11.03	9.69	9.29	10.17	8.29	8.55	8.37
Asa4G00734	Putative_CMP-sialic_acid_transporter_5	2.82	3.17	2.84	0.001	0.001	0.001	3.45	2.72	3.08	0.04	0.001	0.001
Asa4G00787	Pectate_lyase_3_domain-containing_protein	2.53	2.63	2.29	20.84	22.66	21.1	1.9	2.01	2.36	0.93	1.17	1.24
Asa4G00895	Importin_N-terminal_domain-containing_protein	3.8	3.55	3.45	9.37	9.43	9.46	5.21	5.29	5.19	10.94	10.21	10.58
Asa4G00958	Protein_PLANT_CADMIUM_RESISTANCE_2	0.11	0.12	0.12	0.59	0.42	0.78	0.54	0.75	0.8	1.96	1.77	1.83
Asa4G01051	BHLH_transcription_factor	9.55	9.41	9.65	21.45	20.29	22.41	10.12	10	9.11	10.68	11.52	12.02
Asa4G01170	ADP-ribosylation_factor_family_protein	126.02	129.06	125.46	189.56	188.03	190.12	163.02	170.1	164.76	131.81	139.6	134.02
Asa4G01413	RING-type_domain-containing_protein	54.15	52.07	51.43	65.25	63.53	67.6	42.45	45.91	45.55	58.81	56.22	59.36
Asa4G01425	C2_domain-containing_protein	27.2	28.45	29.19	22.28	23.84	24.37	22.59	20.3	21.7	31.64	30.8	31.67
Asa4G01437	Nucleolar_GTP-binding_protein_1	36.96	37.02	35.5	30.97	31.1	31.47	49.03	44.11	46.56	51.2	48.74	49.93
Asa4G01439	Nucleolar_GTP-binding_protein_1	31.26	31.09	30.3	30.65	31.17	31.29	37.63	36.44	37.56	50.36	49.15	49.25
Asa4G01698	oligopeptide_transporter_4-like	11.44	12.08	11.76	29.6	29.44	30.33	7.6	7.4	7.43	8.13	7.94	7.38
Asa4G01701	UTP--glucose-1-phosphate_uridylyltransferase	0.001	0.001	0.001	0.04	0.001	0.001	0.001	0.001	0.001	0.09	0.001	0.09
Asa4G01776	protein_GAMETE_EXPRESSED_1	0.001	0.001	0.001	0.001	0.001	0.001	0.001	0.001	0.001	0.001	0.001	0.001
Asa4G01807	Lipoxygenase	1.94	2.14	1.99	2.78	2.57	2.43	3.14	2.57	3.04	2.51	2.78	2.43
Asa4G01936	ABC_transporter_family_protein	0.25	0.26	0.2	3.81	3.92	4.53	0.16	0.05	0.07	0.26	0.29	0.13
Asa4G02221	PREDICTED:_ras-related	53.51	57.17	53.68	63.45	62.66	60.09	62.05	61.37	61.42	78.44	78.72	83.59
Asa4G02248	Kinase_family_protein	47.96	47.91	48.53	60.11	59.87	62.12	34.62	35.73	33.38	53.56	54.1	52.97
Asa4G02316	Cysteine_proteinase_Cathepsin_L	0.03	0.001	0.03	0.12	0.28	0.27	0.001	0.03	0.001	0.03	0.001	0.001
Asa4G02346	Putative_transcription_factor_WRKY_family	5.84	5.99	5.8	6.84	7.79	6.18	8.06	8.21	8.28	8.99	8.11	8.15
Asa4G02595	SSD_domain-containing_protein	0.08	0.08	0.001	0.08	0.001	0.001	0.001	0.001	0.04	0.001	0.001	0.001
Asa4G02653	Protein_SHI_RELATED_SEQUENCE_like	0.95	1.15	0.97	0.71	0.84	0.78	17.39	19.84	19.42	29.04	28.14	30.8
Asa4G02718	Zinc_finger_AN1_and_C2H2_domain-containing_stress-associated_protein	0.06	0.001	0.19	0.13	0.001	0.07	0.34	0.13	0.19	0.001	0.21	0.07
Asa4G02799	COBRA-like_protein_10	1.57	1.86	1.76	0.99	1.26	1.35	1.65	1.71	1.6	3.32	3.39	3.15
Asa4G02807	sister_chromatid_cohesion_1_protein_4-like	18.23	19.21	18.43	20.09	21.84	21.2	19.95	18.81	19.71	22.12	21.82	22.13
Asa4G02821	Protein_kinase	7.31	6.54	8.49	11.43	12.58	11.36	7.71	7.49	7.09	8.79	9.57	9.2
Asa4G02844	Protein_kinase	4.77	4.86	4.25	2.51	2.84	2.96	4.37	3.89	4.22	3.19	3.35	2.95
Asa4G02867	Magnesium_transporter	16.98	16.53	17.73	28.27	28.43	30.57	19.21	18.19	17.72	20.24	18.84	15.96
Asa4G02924	Chalcone_synthase	17.91	17.7	18.46	126.59	124.82	120.57	0.03	0.001	0.001	0.001	0.03	0.001
Asa4G02925	Transcription_initiation_factor_TFIIB	47.46	47.7	47.34	69.05	69.14	70.14	60.37	63.4	62.65	47.04	46.67	48.15
Asa4G03033	Protein_transport_protein_Sec24-like	20.93	20.53	20.48	15.28	15.92	16.22	12.99	13.31	13.29	18.15	17.1	17.48
Asa4G03113	FKS1_dom1_domain-containing_protein	25.1	26.89	25.77	33.64	36.47	36.89	28.02	28.63	28.28	36.83	36.38	36.68
Asa4G03123	R3H_domain-containing_protein	0.22	0.28	0.22	0.14	0.09	0.06	0.001	0.001	0.001	0.06	0.09	0.06
Asa4G03218	Putative_F-box_protein	3.05	2.62	2.78	0.51	0.37	0.61	0.93	0.77	0.88	1.97	1.55	1.39
Asa4G03443	Serine_hydroxymethyltransferase	12.38	13.16	12.22	19.57	20.38	19.47	7.13	7.7	7.58	22.77	23.08	23.82
Asa4G03466	Histone-lysine_N-methyltransferase	8.26	8.41	8.78	12.49	12.64	13.41	8.58	7.96	8.55	10.92	10.18	10.19
Asa4G03604	Cation-transporting_ATPase	4.42	4.62	4.31	5.59	5.96	6.07	5.73	4.8	5.36	5.89	6.15	5.62
Asa4G03637	HAUS6_N_domain-containing_protein	23.5	26.99	22.89	28.41	24.69	25.91	17.63	17.13	18.07	26.25	25.89	25.03
Asa4G03644	HAUS6_N_domain-containing_protein	4.68	4.07	5.69	7.7	9.28	7.87	6.76	6.12	6.47	10.91	10.55	10.19
Asa4G03806	ELM2_domain-containing_protein	10.01	10.86	11.67	12.43	12.19	12.09	12.81	12.14	12.51	14.05	13.86	13.43
Asa4G03866	Hydrolase_4_domain-containing_protein	1.09	1.32	0.83	4.26	3.78	4.06	1.2	1.04	1.03	0.85	1.14	1.22
Asa4G03914	UDP-N-acetylglucosamine_diphosphorylase_1	32.98	32.53	32.35	46.55	45.93	49.87	32.31	31.91	32.9	49.2	46.32	46.73
Asa4G03953	Protein_FATTY_ACID_EXPORT_1_chloroplastic	0.001	0.001	0.001	0.001	0.001	0.001	0.001	0.001	0.001	0.001	0.001	0.001
Asa4G04193	Importin_subunit_alpha	172.41	169.87	173.02	125.61	123.69	131.35	196.3	188.97	195.92	195.6	199.87	201.02
Asa4G04700	Phosphatidylinositol_3,4,5-trisphosphate_3-phosphatase_and_protein-tyrosine-phosphatase	51.85	52.01	50.09	62.92	63.08	64.16	67.22	67.33	67.91	63.08	62.73	63.98
Asa4G04913	PREDICTED:_zinc_finger	2.61	2.34	1.98	2.99	3.15	3.95	2.94	3.51	2.49	0.89	0.97	0.63
Asa4G04966	Hexosyltransferase	8.79	8.79	7.62	9.81	9.31	9.91	11.1	11.72	11.27	8.21	7.7	8.45
Asa4G05065	MYB_transcription_factor	0.001	0.001	0.001	0.001	0.001	0.06	0.001	0.001	0.001	0.001	0.001	0.001
Asa4G05067	Alba_domain-containing_protein	23.5	22.32	21.44	17.88	16.83	16.31	36.83	36.94	36.95	25.85	22.22	21.88
Asa4G05280	Serine_hydroxymethyltransferase	533.16	522.86	520.08	364.32	369.51	380.14	374.47	373.44	379.55	205.72	218.32	208.1
Asa4G05569	Protein_DETOXIFICATION	0.02	0.13	0.09	6.72	7.52	6.34	0.25	0.19	0.13	0.22	0.14	0.19
Asa4G05573	26S_proteasome_non-ATPase_regulatory_subunit_4-like_protein	95.8	94.98	99.12	90.05	90.06	92.39	100.75	96.83	94.84	105.62	108.81	112.1
Asa4G05766	Myb_transcription_factor	0.07	0.07	0.001	0.21	0.07	0.001	0.001	0.001	0.07	0.001	0.001	0.001
Asa4G05767	MYB-related_transcription_factor	0.43	0.11	0.29	17.9	17.48	15.79	0.001	0.001	0.04	0.001	0.001	0.001
Asa4G05876	Epimerase_domain-containing_protein	0.21	0.21	0.25	0.18	0.2	0.18	0.11	0.11	0.12	0.06	0.13	0.19
Asa4G06070	Actin-related_protein	47.28	44.6	45.47	56.15	55.7	57.43	60.31	58.66	58.98	75.74	72.52	74.29
Asa4G06141	Epimerase_domain-containing_protein	4.11	3.36	3.49	114.53	108.19	107.99	1.2	1.32	1.24	0.63	0.83	0.94
Asa4G06214	BTB/POZ_and_TAZ_domain-containing_protein	0.001	0.001	0.03	0.03	0.22	0.06	0.001	0.06	0.03	0.03	0.001	0.001
Asa4G06215	Calcium-transporting_ATPase	0.5	0.39	0.48	0.85	0.76	0.93	0.49	0.63	0.48	0.04	0.04	0.08
Asa4G06217	Calcium-transporting_ATPase	0.52	0.4	0.44	0.86	0.72	0.85	0.5	0.61	0.48	0.04	0.05	0.08
Asa4G06343	Putative_transcription_factor_bHLH_family	19.64	18.7	18.59	221.4	210.71	206.71	5.03	4.75	4.45	3.64	2.81	4.28
Asa4G06357	DNA_replication_licensing_factor	4.85	4.46	4.91	4.94	4.58	4.47	5.97	5.53	6.26	4.17	4.39	3.75
Asa4G06413	Protein_kinase_domain-containing_protein	112.57	115.68	110.42	75.85	72.76	72.04	110.65	103.83	102.23	117.89	117.46	117.95
Asa4G06429	PREDICTED:_ras-related	26.44	25.62	27.04	33.29	32.41	32.02	30.71	27.89	28.11	43.95	46.05	47.23
Asa5G00024	Lipoxygenase	0.79	0.76	0.6	1.39	1.21	1.38	0.57	0.69	0.68	0.51	0.53	0.54
Asa5G00123	TPR_repeat-containing_thioredoxin_TTL1	24.44	25.62	25.54	13.39	14.43	14.44	29.41	29.88	31.04	30.67	30.27	32.16
Asa5G00242	CDP-diacylglycerol--serine_O-phosphatidyltransferase_1	8.1	8.87	9.27	1.63	1.62	2.2	10.27	11.1	10.54	1.57	1.3	1.47
Asa5G00559	Glucose-6-phosphate/phosphate-translocator_family_protein	13.78	14.34	12.82	9.42	9.1	9.36	24.02	25.19	25.02	22.07	23.95	22.66
Asa5G00570	WD_REPEATS_REGION_domain-containing_protein	5.43	5.77	5.45	7.63	7.54	7.74	5.86	4.6	5.98	6.4	6.89	7.01
Asa5G00599	protein_SAMBA	44.6	41.25	39.59	42.86	43.4	37.71	44.74	43.24	40.87	61.57	66.7	62.23
Asa5G00810	Fe2OG_dioxygenase_domain-containing_protein	2.14	1.78	2.05	3.68	4.01	3.35	2.74	2.76	2.51	3.48	3.04	3.01
Asa5G00935	Geranylgeranyl_transferase_type-2_subunit_beta	2.59	2.53	2.67	12.82	14.27	14.15	2.72	3.1	2.49	9.85	9.42	10.74
Asa5G01057	Rubber_elongation_factor_protein_(REF)	0.001	0.001	0.001	0.001	0.001	0.001	0.001	0.001	0.001	0.001	0.001	0.001
Asa5G01109	protein_ECERIFERUM_3-like	10.44	11.16	11.26	23.22	24.18	24.3	0.18	0.28	0.26	0.18	0.28	0.17
Asa5G01242	LRR_receptor-like_kinase_family_protein	7.86	7.88	7.84	7.71	8.25	7.84	9.1	8.92	8.92	13.81	13.61	12.83
Asa5G01261	3-isopropylmalate_dehydrogenase	13.17	14.99	14.57	17.3	16.94	17.78	13.89	14.96	13.73	15.66	13.13	13.48
Asa5G01459	Protein_kinase	4.82	5.01	4.47	7.22	7.41	7.59	6.57	5.68	6.06	7.4	7.3	6.81
Asa5G01507	Flap_endonuclease_1	5.98	7.39	6.42	8.92	9.42	9.11	7.91	7.49	7.74	10.55	11.84	11.7
Asa5G01526	Glyceraldehyde-3-phosphate_dehydrogenase	612.37	628.51	605.6	765.23	754.49	783.43	922.8	934.24	897.13	630.08	642.85	653.26
Asa5G01615	NAC_domain	10.36	10.04	10.19	15.82	17.11	15.38	7.18	6.75	6.38	17.35	18.26	19.33
Asa5G01854	Helicase_ATP-binding_domain-containing_protein	2.53	2.3	2.66	4.08	4.05	4.1	4.59	4.39	4.62	3.77	4.56	4.26
Asa5G01875	ABC_transporter-like_protein	0.86	1.01	0.78	1.14	1.11	1.12	0.75	0.72	0.66	1.51	1.24	1.61
Asa5G02176	SNF1-related_protein_kinase_regulatory_subunit_gamma-like_PV42a	8	7.29	7.32	3.71	3.72	3.06	0.77	0.8	0.9	5.98	6.71	6.48
Asa5G02330	Putative_Vacuolar_iron_transporter_family_protein	7.84	8.48	10.12	7.32	6.52	5.55	6.1	8	7.02	5.03	4.42	3.33
Asa5G02561	Auxin_efflux_carrier_component	17.07	17.02	16.74	8.85	8.69	8.28	89.95	90.7	88.26	106.18	104.13	106.27
Asa5G02862	Non-specific_lipid-transfer_protein	0.27	0.09	0.09	0.001	0.001	0.001	0.28	0.27	0.09	0.21	0.1	0.2
Asa5G02887	Receptor-like_protein_kinase	3.59	4.19	3.84	3.01	3.4	3.19	4.23	4.23	4.02	4.6	4.32	4.52
Asa5G02938	Phosphoinositide_phospholipase_C	66.9	61.93	64.62	56.54	56.72	55.94	48.03	44.64	47.3	66.84	72.19	70.57
Asa5G02993	Protein_kinase_domain-containing_protein	15.87	17.89	17.85	30.09	30.61	29.64	21.05	19.6	21.04	30.33	29.97	34.06
Asa5G02994	Protein_kinase	19.02	19.71	20.52	28.79	28.79	29.99	20.55	19.19	19.24	33.69	32.56	32.39
Asa5G03047	oligopeptide_transporter_7-like	0.45	0.29	0.33	2.69	2.4	2.46	0.21	0.17	0.2	0.68	0.78	0.91
Asa5G03062	ABC_transporter-like	0.001	0.001	0.001	0.65	0.49	0.54	0.001	0.001	0.001	0.05	0.001	0.001
Asa5G03505	protein_CHROMATIN_REMODELING_20-like	2.95	2.87	2.74	3.87	3.82	3.85	3.15	3.72	3.4	3.23	3.13	3.48
Asa5G03619	ABC_transporter-like	22.5	23.38	22.67	19.7	20.59	21.37	11.54	10.28	10.34	10.6	10.39	10.29
Asa5G04053	Tubby-like_F-box_protein	55.33	55.59	57.16	60.51	57.97	60.52	73.54	73.84	71.45	102.92	103.91	99.43
Asa5G04316	SSD_domain-containing_protein	9.79	10.71	10.26	15.19	16.09	15.7	13.28	12.44	12.85	7.98	8.97	8.11
Asa5G04317	NAC_domain-containing_protein	12.72	12.23	11.56	6.25	5.91	5.12	9.31	8.82	7.74	6.87	6.5	6.96
Asa5G04465	FHA_domain-containing_protein	14.24	14.9	14	9.88	9.55	9.63	27.66	28.01	28.58	20.65	21.53	21.29
Asa5G04578	Cysteine_proteinase_Cathepsin_L	0.001	0.03	0.001	0.51	0.61	0.58	0.06	0.03	0.03	0.03	0.03	0.001
Asa5G05023	Protein_kinase	38.35	38.32	39.64	27.78	28.28	26.6	41.67	41.68	42.63	48.37	48.28	48.31
Asa5G05057	Transmembrane_protein	16.73	16.53	16.22	20.01	21.11	20.04	18.56	17.49	18.53	20.91	20.76	20.94
Asa5G05279	oligopeptide_transporter_7-like	1.5	1.23	1.32	1.35	1.56	1.45	1.85	1.36	1.57	5	4.6	4.43
Asa5G05486	Serine/threonine_protein_phosphatase_2A_regulatory_subunit	54.12	55.39	55.72	27.49	28.67	27.81	54.18	51.23	51.57	31.72	31.38	30.74
Asa5G05604	HTH_myb-type_domain-containing_protein	11.88	12.69	12.52	18.55	18.62	17.82	12.82	12.63	11.31	17.6	18.21	16.61
Asa5G05613	PREDICTED:_putative_E3_ubiquitin-ligase	30.58	29.33	30.1	9.71	9.84	9.07	29.47	31.18	31.25	9.25	9.62	8.75
Asa5G05640	ABC_transporter-like_protein	0.18	0.2	0.2	2.27	2.09	2.13	0.02	0.03	0.06	0.03	0.05	0.03
Asa5G05734	PREDICTED:_ABC_transporter	2.39	2.18	2.18	30.64	29.7	30.01	2.16	1.84	1.62	2.03	2.32	2.4
Asa5G05799	Phosphoinositide_phospholipase_C	1.61	1.8	1.44	2.92	3.39	2.59	3.36	2.92	3.14	3.22	2.42	2.89
Asa5G06002	Signal_peptide_peptidase	64.79	64.27	62.35	59.8	59.64	61.39	71.43	66.7	70.57	53.72	53.68	54.7
Asa5G06024	Mads_box_protein,_putative	0.001	0.001	0.03	0.001	0.1	0.03	0.001	0.001	0.001	0.001	0.001	0.001
Asa6G00175	Calcium-transporting_ATPase	68.48	70.89	70.9	84.57	86.08	88.51	99.28	93.87	98.62	104.14	97.81	97.71
Asa6G00176	Calcium-transporting_ATPase	70.2	73.37	72.69	79.71	81.27	83.01	101.94	96.4	100.76	97.26	91.43	91.49
Asa6G00205	MHD_domain-containing_protein	28.28	28.5	28.21	24.84	25.01	23.37	21.3	19.75	21.91	28.51	28.24	27.4
Asa6G00237	Sucrose_phosphate_synthase	14.94	15.4	14.86	21.31	23.29	21.86	13.34	13.24	12.85	15.77	14.97	15.29
Asa6G00256	Formin-like_protein	15.7	17.01	14.91	26.79	27.17	28.05	18.85	18.82	20.08	17.65	18.46	17.25
Asa6G00427	Dynamin,_putative	19.84	20.67	21.17	23.8	21.68	21.94	19.95	20.09	20.24	15.74	14.95	14.98
Asa6G00690	NAC_domain-containing_protein	10.09	11.28	10.83	18.07	17.91	17.72	14.73	15.09	15.11	11.9	11.92	12.19
Asa6G00892	F-box_domain-containing_protein	35.71	36.8	36.8	32.37	34.8	34.28	54.53	48.68	51.76	52.18	50.8	48.39
Asa6G00899	8-amino-7-oxononanoate_synthase	6.59	5.72	6.16	4.25	4.6	4.83	7.77	6.97	6.87	8.35	8.81	8.64
Asa6G01183	3-isopropylmalate_dehydrogenase	1.73	2.26	2.14	2.3	2.28	2.64	2.18	2.07	2.36	1.97	1.67	1.7
Asa6G01184	3-isopropylmalate_dehydrogenase	9	8.12	8.4	7.55	7.46	7.38	11.14	10.73	10.86	6.75	6.57	6.5
Asa6G01274	Kinesin-like_protein	12.32	12.02	11.76	12.36	11.95	11.9	13.17	12.68	13.1	21.24	21.41	20.19
Asa6G01547	Seed_biotin-containing_protein_SBP65	0.09	0.04	0.04	0.02	0.04	0.001	0.001	0.001	0.02	0.001	0.001	0.001
Asa6G01819	Bystin	48.77	48.46	47.03	55.12	51.6	55.93	59.5	58.01	59.49	55.41	56.99	57.12
Asa6G01933	26S_proteasome_non-ATPase_regulatory_subunit_4_homolog	88.99	85.18	89.49	93.02	89.85	89.58	97.01	99.61	95.86	86.14	83.3	83.75
Asa6G01934	26S_proteasome_non-ATPase_regulatory_subunit_4_homolog	66.81	66.28	65.83	79.04	76.08	79.17	72	73.56	71.18	74.6	73.82	73.44
Asa6G01976	protein_LATERAL_ROOT_PRIMORDIUM_1-like	14.72	14.31	12.32	12.43	12.49	12.96	52.69	56.56	56.4	81.31	77.8	81.23
Asa6G01977	protein_LATERAL_ROOT_PRIMORDIUM_1-like	15.53	13.75	13.15	12.22	12.19	12.96	52.6	57.23	54.42	85.64	78.17	79.19
Asa6G02133	Nicotianamine_synthase	0.96	0.61	0.77	0.5	0.44	0.47	1.35	1.16	1.67	0.04	0.08	0.08
Asa6G02189	Putative_Sugar_transporter	0.25	0.09	0.08	69.78	70.35	74.24	0.16	0.1	0.12	0.11	0.13	0.07
Asa6G02361	Glycerol-3-phosphate_acyltransferase_3	12.16	12.83	12.5	18.52	18.42	17.72	9.31	10.1	10.22	15.81	15.91	14.98
Asa6G02486	RING-type_domain-containing_protein	1.63	1.12	1.57	4.23	3.76	3.16	0.79	0.76	0.8	0.54	0.47	0.31
Asa6G02499	Kinesin-like_protein	18.53	19.5	18.87	23.48	23.82	23.5	28.5	26.68	30.27	28.78	28.04	29.6
Asa6G02587	Epimerase_domain-containing_protein	0.42	0.23	0.3	1.17	1.37	1.33	1.27	1.18	1.34	1.26	1.22	1
Asa6G02905	Kinesin-like_protein	7.31	7.69	7.57	17.77	17.63	17.66	7.06	6.91	7.52	15.54	14.96	15.66
Asa6G03079	Acyl-coenzyme_A_oxidase	53.02	56.38	53.34	51.86	55.83	51.72	48.87	47.48	46.29	36.47	38.45	37.15
Asa6G03080	Chalcone_synthase_family_protein	0.78	0.81	0.7	439.12	414.76	438.42	0.001	0.001	0.13	0.03	0.2	0.17
Asa6G03209	MADS_box_transcription_factor	245.99	246.52	249.88	64.91	63.9	62.11	155.57	151.73	160.8	70.27	74.62	74.55
Asa6G03222	Alpha-1,4-glucan-protein_synthase_[UDP-forming]_2	63.3	62.25	66.48	40.82	39.07	40.08	74.4	75.27	76.52	49.78	53.61	51.44
Asa6G03389	Hexosyltransferase	10.43	9.4	10.39	8.08	8.51	8.4	12.8	11.52	12.26	9.44	9.32	9.89
Asa6G03565	Mitogen-activated_protein_kinase	32.58	31.04	35.49	20.43	20.22	19.67	56.5	55.38	50.47	39.4	37.1	38.14
Asa6G03580	Protein_transport_inhibitor_response_1	87.07	87.18	84.63	83.39	84.03	85.08	69.11	68.32	72.16	110.19	108.88	106.21
Asa6G03607	MutL_DNA_mismatch_repair_protein	2.02	1.89	2.17	3.67	4.36	3.63	4.63	4.45	4.64	5.53	5.71	5.83
Asa6G03775	ATP-grasp_domain-containing_protein	0.14	0.001	0.001	2.81	1.73	2.55	0.15	0.001	0.07	2.29	2.37	1.58
Asa6G03776	ATP-grasp_domain-containing_protein	0.001	0.001	0.001	2.91	2.37	3.04	0.04	0.001	0.001	2.49	3.52	2.76
Asa6G03795	ATP-dependent_helicase/deoxyribonuclease_subunit_B	37.89	36.3	39.75	57.42	56.02	56.64	45.2	45.52	42.01	35.38	34.36	35.81
Asa6G03852	Protein_DEFECTIVE_IN_EXINE_FORMATION_1	23.01	23.09	23.36	22.7	22.65	22.59	22.22	22.01	21.58	24.98	24.26	23.87
Asa6G03886	PREDICTED:_ABC_transporter	5.78	5.51	6.23	71.84	73.79	71.1	5.64	5.19	5.25	9.24	7.73	7.39
Asa6G03927	Delta-1-pyrroline-5-carboxylate_synthase	0.23	0.19	0.32	5.4	5.15	5.17	0.04	0.08	0.05	0.08	0.13	0.08
Asa6G03970	Mitogen-activated_protein_kinase	9	8.52	8.79	4.7	5.63	5.67	13.03	11.95	12.03	6.58	6.87	6.8
Asa6G03993	ethylene-responsive_transcription_factor	8.96	6.73	9.08	9.29	9.55	11.02	3.32	3.23	3.88	3.39	4.7	5.03
Asa6G04039	F-box_domain-containing_protein	0.001	0.001	0.001	0.001	0.1	0.001	0.001	0.001	0.001	0.001	0.001	0.001
Asa6G04128	MutL_DNA_mismatch_repair_protein	1.43	1.03	1.31	2.61	2.93	2.33	3.44	3.45	3.16	4.08	3.74	3.99
Asa6G04156	Bidirectional_sugar_transporter_SWEET	0.1	0.05	0.21	0.11	0.33	0.11	0.001	0.11	0.05	0.001	0.12	0.23
Asa6G04189	Dihydroxy-acid_dehydratase	43.65	43.51	45.14	34.97	37.74	35.61	48.59	47.79	48.79	60.19	59.05	60.38
Asa6G04394	Protein_PLANT_CADMIUM_RESISTANCE_2	1.56	0.84	1.4	2.8	1.99	1.72	0.13	0.06	0.13	0.29	0.49	0.56
Asa6G04549	MYB_transcription_factor	1.14	1.35	1.09	1.38	1.43	1.73	0.77	0.96	0.71	0.9	0.84	0.61
Asa6G04605	Delta-1-pyrroline-5-carboxylate_synthase	20.16	21.92	22.58	19.36	19.11	18.93	38.06	34.79	36.71	34.15	35.5	33.97
Asa6G04656	Sister_chromatid_cohesion_protein_PDS5-like_B-B_isoform_B	31.93	33.73	31.53	37.46	37.24	36	39.81	37.36	39.59	44.08	42.79	44.06
Asa6G04695	Phosphatidylinositol_N-acetyglucosaminlytransferase_subunit_P-related	8.99	8.92	8.94	10.53	10.7	11.09	13.74	14.21	14.65	14.97	15.1	15.52
Asa6G04852	Geranylgeranyl_transferase_type-2_subunit_beta	31.24	28.6	30.65	32.4	29.85	33.18	36.61	39.18	38.21	30.57	31.86	29.8
Asa6G04865	polygalacturonase	0.09	0.09	0.15	16.28	15.57	14.97	0.001	0.001	0.001	0.001	0.001	0.001
Asa6G04871	Translocation_protein_sec62	33.5	33.17	34.6	61.13	52.81	57.42	37.32	37.64	36.46	28.63	29.66	28.08
Asa6G04872	Translocation_protein_sec62	20.01	20.3	21.4	36.22	30.17	33.6	22.66	21.62	22.4	16.32	18.26	17.41
Asa6G04907	Flavin-containing_monooxygenase	9	10.43	9.89	10.53	10.66	10.55	8.72	7.58	7.9	10.6	11.71	11.62
Asa6G04940	FKS1_dom1_domain-containing_protein	0.62	0.65	0.48	1.2	1.26	1.25	0.38	0.35	0.32	0.67	0.58	0.59
Asa6G04941	Kinase_family_protein	15.53	16.42	15.05	20.59	21.87	22.14	18.59	17.26	17.45	18.27	18.29	18.72
Asa6G04942	Kinase_family_protein	10.97	11.51	12.11	15.3	16.23	16.53	10.07	9.49	10.38	12.8	13.29	13.77
Asa6G05078	Putative_transcription_factor_bHLH_family	0.001	0.001	0.001	0.26	0.45	0.89	0.001	0.001	0.001	0.001	0.001	0.001
Asa6G05159	Integrator_complex_subunit_7	1.44	2.1	1.74	1.54	1.29	1.38	2.39	3.12	1.59	1.66	1.85	1.9
Asa6G05582	WRKY_protein	1.63	1.34	1.54	0.86	0.67	1.18	4.87	4.47	5.38	1.55	1.63	1.53
Asa6G05591	WRKY_protein	1.92	1.72	2.04	0.92	0.97	1.42	5.69	5.96	6.6	2.01	2.2	1.91
Asa6G05769	Phenylalanine_ammonia-lyase	69.97	71.39	69.64	97.66	99.72	98.55	17.38	18.01	18.42	21.83	22.93	22.45
Asa6G05770	Small_subunit_of_serine_palmitoyltransferase-like_protein	55.46	47.02	47.92	78.12	70.05	62.61	68.25	70.48	60.69	49.45	50.71	54.41
Asa6G05791	Protein_TPLATE	2.97	2.86	2.28	2.96	2.7	3.07	1.8	1.64	1.44	8.41	8.17	7.65
Asa6G05792	Protein_TPLATE	3.58	3.31	3.17	3.57	4.38	4.36	3.22	2.7	3.38	6.1	5.73	4.07
Asa6G05810	Kinesin-like_protein	22.54	21.98	22.48	9.82	9.99	10.52	28.64	25.9	28.3	29.29	28.34	29.14
Asa6G06286	lysine-specific_demethylase_JMJ25-like	1.63	1.65	1.52	2.76	2.41	2.1	1.85	1.8	1.99	4.13	3.83	3.38
Asa6G06398	Histone-lysine_N-methyltransferase	4.51	4.58	5.15	2.9	2.51	3.05	9.04	7.93	8.72	6.4	7.31	7.08
Asa6G06407	Histone_H3	420.16	426.97	426.35	669.84	608.27	687.25	696.28	755.29	678.83	950.14	915.91	952.22
Asa6G06411	Methyltransf_11_domain-containing_protein	10.06	12	10.45	7.11	7.8	8.2	10.18	11.88	9.92	10.11	10.68	9.31
Asa6G06447	Sugar_transporter,_putative	0.22	0.23	0.29	4.6	4.34	4.91	0.001	0.04	0.1	0.001	0.001	0.001
Asa6G06658	NAC_domain-containing_protein	56.7	58.98	61.07	59.39	60.05	58.79	62.14	56.28	57.64	60.19	58.14	56.46
Asa6G06699	Alpha-1,4-glucan-protein_synthase_[UDP-forming]_2	289.91	307.7	297.55	222.44	220.76	230.58	460.2	447.28	451.27	263.22	267.59	265.02
Asa7G00751	Mitogen-activated_protein_kinase	32.24	30.87	35.3	20.52	20.27	19.61	56.17	55.13	50.24	39.14	36.95	38.17
Asa7G00779	WD_REPEATS_REGION_domain-containing_protein	12.36	12.96	12.36	14.51	15.07	14.52	17.32	17.59	17.95	19.31	18.66	20.61
Asa7G00802	DUF4378_domain-containing_protein	3.06	2.72	2.44	4.03	4.74	3.85	2.84	2.79	3.01	2.42	2.21	2.64
Asa7G00907	WD_REPEATS_REGION_domain-containing_protein	11.02	11.38	11.67	10.65	10.24	10.8	11.7	12.58	11.42	12.18	12.57	11.35
Asa7G00966	Cation-transporting_ATPase	0.06	0.1	0.03	1.76	1.93	2.08	0.03	0.03	0.001	1.24	1.55	1.41
Asa7G00968	Ras-related_protein_like	77.44	73.65	70.21	67.68	65.35	65.91	71.06	72.01	70.29	69.61	67.66	69.66
Asa7G00989	protein_ECERIFERUM_3-like	17.78	18.27	18.1	32.63	32.18	34.33	7.46	7.6	6.48	7.7	7.36	7.19
Asa7G00999	Sister_chromatid_cohesion_protein_PDS5	2.56	2.94	2.59	4.51	4.8	4.91	3.04	2.96	2.9	6.41	6.28	5.68
Asa7G01021	4-coumarate-coA_ligase	1.04	1.34	1.18	48.94	45.99	44.84	0.25	0.3	0.25	0.09	0.06	0.11
Asa7G01032	AAA_domain-containing_protein	6.43	7.01	6.8	7.32	8.35	8.05	9.31	8.46	9.44	9.61	8.59	9.24
Asa7G01035	AAA_domain-containing_protein	8.19	8.71	7.83	6.76	6.91	5.99	12.35	11.98	13.23	7.82	5.89	6.68
Asa7G01041	3-deoxy-manno-octulosonate_cytidylyltransferase	22.87	22.66	23.32	23.13	20.35	21.72	22.18	23.25	21.31	19.65	19	20.07
Asa7G01321	Trafficking_protein_particle_complex_subunit	51.95	48.43	53.71	46.08	44.46	39.79	67.97	70.21	65.07	50.67	53.3	51.46
Asa7G01533	Tubby-like_F-box_protein	43.66	44.83	45.19	43.13	45.12	44.79	35.98	35.02	34.79	43.16	43.36	45.25
Asa7G01960	DNA_replication_licensing_factor	4.81	4.67	4.96	5.08	4.85	4.73	6.05	5.47	6.22	4.43	4.51	3.85
Asa7G01998	MYB_transcription_factor	3.09	3.41	3.1	19.29	19.27	19.87	2.14	1.51	1.84	3.07	2.82	2.63
Asa7G02120	Magnesium_transporter	18.94	18.62	17.56	23.16	23.91	23.96	25.71	24.9	22.12	16.22	17.57	15.06
Asa7G02178	Aquaporin-like_protein	19.63	19.92	18.03	8.76	8.78	10.02	18.12	19.77	18	17.45	16.58	7.43
Asa7G02180	Aquaporin-like_protein	311.76	303.84	299.86	69.65	62.89	70.99	204.97	221.29	205.64	121.13	125.42	117.29
Asa7G02239	Condensin-2_complex_subunit_D3	7.65	7.19	6.73	5.61	4.85	5.53	17.84	15.49	15.82	12.54	12.87	12.82
Asa7G02290	Terpene_cyclase/mutase_family_member	1.38	1.42	1.31	0.99	0.8	0.78	2.72	2.72	2.97	1.72	1.49	1.33
Asa7G02305	Terpene_cyclase/mutase_family_member	4.6	4.32	4.41	0.21	0.15	0.16	3.11	3.62	3.05	0.06	0.001	0.03
Asa7G02384	Mitochondrial_inner_membrane_protein_OXA1-like	0.001	0.001	0.001	0.001	0.001	0.001	0.001	0.001	0.001	0.001	0.001	0.001
Asa7G02411	PREDICTED:_dynamin-related	42.77	43.07	45.38	32.3	31.93	31.23	51.8	46.68	48.28	88.44	86.07	87.7
Asa7G02424	epidermal_growth_factor_receptor_substrate_15-like_1_isoform_X1	38.15	36.88	37.56	42.42	44.32	43.35	40.53	39.34	40.12	39.7	40.53	39.03
Asa7G02637	Receptor_protein_kinase	29.93	31.92	30.53	22.4	22.01	23.05	38.78	37.45	38.5	40.65	41.55	42.13
Asa7G02733	DUF4283_domain-containing_protein	7.14	5.52	6.27	3	2.82	2.81	13.9	11.54	13.26	3.22	5.09	4.49
Asa7G02745	SURP_motif_domain-containing_protein	13.97	15.29	13.55	15.54	16.49	17.22	15.5	14.48	14.21	15.82	15.22	14.13
Asa7G02822	LRR_receptor-like_kinase_family_protein	11.78	11.57	10.66	10.23	11.26	9.54	7.19	6.46	5.74	8.66	8.75	8.38
Asa7G02836	Serine/threonine_protein_phosphatase_2A_regulatory_subunit	11.35	11.47	11.67	11.67	11.77	10.53	10.1	10.79	11.01	12.24	11.74	12.18
Asa7G02867	Tunicamycin_induced_1	2.3	3.43	3.6	1.78	1.57	1.77	2.48	3	3.07	1.86	1.84	2.3
Asa7G02883	F-box_domain-containing_protein	16.29	15.75	15.88	19.25	21.4	21.53	20.22	21.65	20.78	21.31	21.07	22.77
Asa7G02885	Protein_kinase	3.22	3.08	3.23	2.75	3.28	2.79	2.05	2.15	1.72	1.4	1.53	1.16
Asa7G02900	RING-CH-type_domain-containing_protein	9.76	9.57	11.24	6.25	5.69	6.74	15.78	13.96	12.35	9.33	10.82	10.68
Asa7G02974	CDP-diacylglycerol--serine_O-phosphatidyltransferase_1	5.53	5.5	5.86	2.59	1.4	2.06	6.45	4.85	5.35	0.99	1.74	0.52
Asa7G03078	Cinnamate_4-hydroxylase	77.24	79.84	81.47	86.78	87.44	88.69	64.42	66.21	67.93	82.09	79.61	79.77
Asa7G03154	HAP2-GCS1_domain-containing_protein	3.35	3.06	3.58	2.82	2.26	2.29	6.02	5.95	5.8	7.42	7.32	7.82
Asa7G03327	Putative_apyrase_6	20.24	19.37	20.12	23.41	25.08	24.36	14.21	14.47	13.81	24.37	23.41	23.69
Asa7G03377	Bidirectional_sugar_transporter_SWEET	5.11	4.09	4.5	25.73	26.34	28.12	4.7	4.14	4.1	13.7	13.79	13.1
Asa7G03411	AT-hook_motif_nuclear-localized_protein	0.04	0.001	0.04	0.12	0.13	0.04	0.64	0.65	0.85	1.75	1.11	1.65
Asa7G03507	origin_of_replication_complex_subunit_6	8.53	8.63	9.45	21.96	20.99	23.73	25.31	26.42	24.95	14.56	13.88	13.42
Asa7G03523	Dynamin	24.53	24.16	23.59	23.04	24.46	24.96	32.98	32.24	31.65	27.45	27.73	27.83
Asa7G03581	MOB_kinase_activator_family	0.73	0.96	1.38	0.5	0.36	0.72	3.86	3.96	4.16	3.24	2	2.43
Asa7G03859	Hexosyltransferase	18.66	17.9	18.07	22.09	22.64	22.31	20.14	20.51	20.88	17.8	17.23	16.33
Asa7G04035	D-3-phosphoglycerate_dehydrogenase	116.46	113.65	111.51	65.27	64.66	66.38	113.79	115.15	112.51	79.17	79.56	81.01
Asa7G04059	Glycosyltransferases	12.35	11.66	12.6	11.53	11.03	11.39	11.16	10.81	12.56	12.7	12.7	13.15
Asa7G04147	PREDICTED:_lysine-specific_demethylase	7.02	6.69	7.07	15.62	16.06	15.87	7.62	6.95	7.14	18.65	18.25	18.33
Asa7G04149	Peptidase_A1_domain-containing_protein	0.001	0.001	0.001	0.001	0.001	0.001	0.001	0.001	0.001	0.001	0.001	0.001
Asa7G04200	DUF810_domain-containing_protein	1.34	1.49	1.38	0.89	1.07	1.16	1.46	1.34	1.59	1.45	1.68	1.39
Asa7G04475	Vacuolar_acid_trehalase	9.48	8.47	8.59	31.59	39.5	33.09	7.04	4.91	5.57	42.05	40.51	38.5
Asa7G04477	Vacuolar_acid_trehalase	15.92	15.61	15.09	34.29	39.5	34.96	12.1	9.83	12.93	44.5	44.13	42.79
Asa7G04536	Protein_FAM133_isoform_X1	28.81	27.76	25.15	31.42	30.73	27.92	34.98	36.38	36.38	22.01	22.91	23.39
Asa7G04624	Tunicamycin_induced_1	6.71	6	6.1	4.13	3.31	3.7	6.68	9.13	8.15	10.12	13.45	11.98
Asa7G04690	Annexin	6.98	6.28	6.9	1.59	1.45	1.3	3.18	3.53	3.73	0.31	0.3	0.48
Asa7G04725	Putative_ATP_synthase_24_kDa_subunit,_mitochondrial	0.001	0.001	0.001	0.001	0.001	0.001	0.001	0.001	0.001	0.001	0.08	0.001
Asa7G04727	Putative_ATP_synthase_24_kDa_subunit,_mitochondrial	0.001	0.001	0.001	0.001	0.001	0.001	0.001	0.001	0.001	0.001	0.001	0.001
Asa7G05086	Glyceraldehyde-3-phosphate_dehydrogenase	101.21	101.55	100.88	104.92	104.52	104.15	120.05	116.21	117.11	131.39	125.86	129.52
Asa7G05123	ADP-ribosylation_factor_family_protein	80.69	79.68	81.09	71.74	68.94	68.68	166.93	172.65	161.58	97.34	103.74	103.57
Asa7G05204	FHA_domain-containing_protein	6.1	6.47	6.77	4.12	4.41	4.41	12.18	11.82	12.98	12.75	11.11	12.83
Asa7G05220	Protein_transport_protein_SEC23	37.73	38.4	39.66	45.2	45.06	45.41	39.33	37.19	36.64	47.4	49.4	47.23
Asa7G05235	26S_proteasome_regulatory_subunit_6A_homolog	68.39	73.3	71.35	58.35	56.57	62.4	94.1	87.37	84.27	66.59	65.28	65.87
Asa7G05326	UDP-galactose/UDP-glucose_transporter_3	49.4	50.5	52.4	45	44.55	44.75	48.39	48.78	49.29	39.95	40.34	38.36
Asa7G05476	MADS-box_transcription_factor	0.29	0.4	0.001	4.53	5.03	3.37	0.21	0.2	0.001	4.35	5.28	4.41
Asa7G05520	Putative_CMP-sialic_acid_transporter_5	55.35	54.42	57.55	77.06	75.67	77.03	58.86	58.36	58.75	73.1	75.84	74.27
Asa7G05627	MADS-box_protein-like_protein	0.06	0.1	0.13	0.88	1.16	0.73	0.9	0.54	1.23	0.14	0.28	0.28
Asa7G05651	nuclear_transcription_factor_Y_subunit_A-7-like	32.26	30.41	34.67	43.31	45.42	43.9	36.05	35.94	35.17	48.81	46.27	45.61
Asa7G05782	Cytochrome_P450,_putative	0.001	0.02	0.06	0.02	0.09	0.001	0.001	0.001	0.001	0.02	0.001	0.001
Asa7G05870	ADP-ribosylation_factor_family_protein	163.93	177.75	167.41	115.73	104.21	111.14	196.51	200.3	188.18	113.95	125.41	118.4
Asa7G05994	anaphase-promoting_complex_subunit_13	22.47	19.8	17.27	25.59	24.18	23.57	25.76	28.55	30.39	25.16	29.38	20.87
Asa7G06230	2,3-bisphosphoglycerate-independent_phosphoglycerate_mutase-like	126.65	126.92	126.25	181.59	177.51	181.99	226.48	228.11	219.96	123.49	119.42	128.09
Asa7G06484	Transcription_factor_IIIB_subunit	4.4	4.28	4.66	7.86	7.79	6.86	6.15	6.36	6.04	6.3	6.23	6.68
Asa7G06595	UDP-glucose_4-epimerase	69.01	68.99	67.3	86.52	81	86.76	15.47	15.96	15.43	9.76	8.98	10.61
Asa7G06636	Glucan_endo-1,3-beta-glucosidase	27.93	29.14	29.07	13.02	12.29	10.79	49.85	51.74	54.18	32.85	33.46	34.09
Asa7G06690	Formin-like_protein	10.18	10.28	10.84	12.89	13.41	14.06	13.17	13.85	14.22	14.3	13.95	13.25
Asa7G06702	Protein_PARTING_DANCERS	14.61	16.12	16.28	25.19	25.91	24.35	11.6	13.36	13.55	17.43	16.49	16.06
Asa7G06775	8-amino-7-oxononanoate_synthase	52.21	51.9	53.93	61.18	60.68	62.4	65.91	62.44	62.91	70.75	67.34	64.45
Asa7G06798	Dihydroxy-acid_dehydratase	95.27	95.79	99.57	67.73	68.77	63.88	106.15	104.48	107.36	98.05	92.34	99.15
Asa7G06909	COBRA-like_protein	3.37	2.89	3.61	4.43	4.43	3.96	3.3	3.14	3.32	3.45	3.26	2.95
Asa7G06977	Str_synth_domain-containing_protein	18.92	18.77	18.99	94.92	96.72	90.84	0.04	0.04	0.07	0.001	0.04	0.08
Asa7G06986	WD_REPEATS_REGION_domain-containing_protein	23.58	23.95	24.91	23.82	25.73	25.1	23.45	21.1	24.04	33.2	32.12	32.02
Asa7G06987	WD_REPEATS_REGION_domain-containing_protein	39.99	39.94	38.92	41.5	42.41	43.63	48.15	44.57	48.5	55.5	53.83	54.57
Asa7G07015	SSD_domain-containing_protein	0.001	0.001	0.001	0.001	0.001	0.001	0.001	0.001	0.001	0.001	0.001	0.001
Asa7G07147	2,3-bisphosphoglycerate-independent_phosphoglycerate_mutase	7.37	7.48	6.34	10.45	9.97	9.58	3.77	4.67	4.17	11.42	11.8	12.59
Asa7G07324	Putative_phospholipase_A2-like	10.4	10.79	10.92	11.98	10.56	12.15	11.16	8.81	10.06	13.39	13.56	12.19
Asa7G07407	Signal_peptide_peptidase	59.29	59.74	57.64	68.79	67.77	67.48	84.7	74.77	81.55	65.86	63.73	62.84
Asa7G07466	Phosphoserine_phosphatase,_chloroplastic	54.3	49.31	51.23	91.97	91.76	88.45	48.95	47.99	45.88	90.73	97.59	94.16
Asa7G07613	Glyceraldehyde-3-phosphate_dehydrogenase	491.2	505.91	481.63	369.65	363.36	384.25	410.79	428.19	420.5	343.64	360.56	349.16
Asa8G00077	4-coumarate-CoA_ligase	19.51	19.48	19.12	22.83	22.21	24.32	11.82	11.61	12.33	13.33	13	13.94
Asa8G00149	BHLH_domain-containing_protein	4.2	4.33	3.63	9.71	8.88	8.51	0.14	0.07	0.13	0.001	0.07	0.04
Asa8G00307	Lipoxygenase	1.82	1.83	2.16	5.63	5.74	5.59	3.05	2.92	3.02	5.53	5.66	5.56
Asa8G00421	Receptor-like_kinase	18.44	20.1	18.65	15.77	16.01	15.72	25.04	24.68	25.91	24.21	23.67	23.87
Asa8G00577	Histone_H3	67.94	69.04	65.72	117	117.39	119.94	101.28	108.3	105.41	118.3	126.46	123.79
Asa8G00592	Protein_kinase_family_protein	7.45	7.67	7.91	6.61	7.02	6.78	10.74	10.86	11.22	16.31	15.72	16.11
Asa8G00603	Protein_kinase_family_protein	8.03	8.69	8.56	3.92	4.01	4.24	13.04	12.55	13.05	9.4	9.27	9.05
Asa8G00850	BHLH_domain-containing_protein	5.51	5.09	4.5	11.37	12.66	11.91	0.001	0.03	0.13	0.07	0.04	0.07
Asa8G00854	Pentatricopeptide_repeat-containing_protein	20.95	20.05	20.92	21.01	19.87	19.75	10.9	9.31	11.6	10.46	11.15	11.57
Asa8G01023	Pectate_lyase_3_domain-containing_protein	0.34	0.41	0.11	5.56	5.33	6.5	0.57	0.4	0.4	0.55	0.47	0.66
Asa8G01066	Respiratory_burst_oxidase	4.08	4.1	3.75	1.78	1.85	2.12	3.06	2.53	2.87	4.63	4.36	4.95
Asa8G01643	vacuolar_protein_sorting-associated_protein_8_homolog	5.94	5.76	5.87	8.39	9.45	9.51	7.63	6.6	7.37	8.86	7.94	8.4
Asa8G01661	Terpene_cyclase/mutase_family_member	1.74	1.63	1.84	184.17	186.52	184.36	1.17	1.25	1.05	1.44	1.63	1.49
Asa8G01667	PHD_domain-containing_protein	0.07	0.09	0.09	36.72	35.26	35.7	0.17	0.02	0.09	0.001	0.08	0.03
Asa8G02016	Protein_ECERIFERUM_26-like	88.25	83.85	86.39	182.15	182.54	172.92	28.79	27.43	27.84	28.03	27.92	29.16
Asa8G02018	protein_GAMETE_EXPRESSED_2	3.03	3.12	3.26	4.77	5.05	5.45	5.5	5.24	5.08	5.24	5.97	6.12
Asa8G02028	Importin_N-terminal_domain-containing_protein	53.24	53.03	53.42	66.46	72.58	69.68	59.67	56.62	57.01	79.62	78.19	79.79
Asa8G02029	Importin_N-terminal_domain-containing_protein	78.42	80.78	82.25	103.95	110.64	111.7	115.32	107.87	109.53	122.07	122.56	121.57
Asa8G02073	protein_VAC14_homolog	16.67	17.33	17.89	32.37	32.7	34.7	19.39	19.4	20.08	18.05	19.63	19.36
Asa8G02154	ULP_PROTEASE_domain-containing_protein	26.96	28.13	27.75	36.47	37.9	39.08	28.68	26.45	27.89	48.92	46.19	47.26
Asa8G02502	Cinnamate-4-hydroxylase	0.48	0.56	0.55	4.66	4.83	4.9	0.09	0.08	0.17	0.79	0.93	0.86
Asa8G02509	Cinnamate_4-hydroxylase	0.65	0.34	0.38	2.31	2.99	3.23	0.05	0.14	0.14	0.43	0.36	0.46
Asa8G02596	Magnesium_transporter	17.05	18.45	17.41	13.98	13.89	12.01	18.93	19.77	18.95	17.67	17.97	18.9
Asa8G02611	Unknown_protein	30.9	34.52	33.59	43.77	43.01	38.27	30.73	31.43	30.98	43.18	46.58	42.38
Asa8G02662	DNA_helicase	60.68	65.3	63.2	40.05	40.64	39.99	125.98	116.9	121.02	132.94	133.18	132.78
Asa8G02752	Methyltransf_11_domain-containing_protein	142.99	148.97	149.82	70.4	68.79	69.5	455.48	463.01	449.24	196.1	193.98	196.81
Asa8G02922	RING-type_domain-containing_protein	37.84	38.41	38.46	50.06	48.98	51.19	31.11	31.68	31.36	33.28	35.08	35.77
Asa8G03006	Sister_chromatid_cohesion_protein_PDS5	20.63	20.89	20.32	24.46	25.16	26.17	27.87	26.8	29.05	31.22	30.68	30.9
Asa8G03009	Putative_CMP-sialic_acid_transporter_5-like	0.001	0.001	0.05	0.001	0.001	0.001	0.001	0.001	0.001	0.001	0.001	0.05
Asa8G03012	Protein_kinase_family_protein	22.79	23.99	23.82	31.27	30.16	28.24	38.74	37.87	38.39	51.73	52.99	49.81
Asa8G03250	DNA_repair_protein_UVH3	6.87	7.19	7.36	5.88	5.95	6.42	7.79	7.14	7.76	9.21	8.52	8.82
Asa8G03342	ADP-ribosylation_factor_GTPase-activating_protein	32.03	28.34	33.05	23.93	25.83	23.21	36.59	37.5	33.11	28	29.13	34.03
Asa8G03504	V-type_ATPase_subunit_A	136.32	135.54	134.26	117.72	122.27	119.49	132.31	129.08	130.48	102.98	102.37	101.6
Asa8G03556	Cyclin_family_protein	6.46	5.45	5.86	12.08	11.24	10.72	15.97	15.44	16.96	21.89	20.59	21.19
Asa8G03573	AAA_domain-containing_protein	7.31	7.33	8.43	7.68	7.34	7.47	13.32	13.86	13.87	6	7.21	6.8
Asa8G03791	HVA22-like_protein	33.98	32.88	35.27	38.72	37.78	37.17	31.04	32.41	34.42	22.25	19.69	19.91
Asa8G03962	D-3-phosphoglycerate_dehydrogenase	57.24	55.67	54.21	21.42	22.4	21.57	97.5	99.24	104.23	57.43	60.77	58.32
Asa8G04266	retinoblastoma-related_protein	14.87	15.28	15.28	21.91	22.08	21.02	22.61	21.64	22.07	31.01	31.02	30.66
Asa8G04319	Peptidase_A1_domain-containing_protein	5.12	5.17	4.97	7.98	7.92	8.62	6	6.3	6.23	7.93	7.69	8.32
Asa8G04376	Cysteine_proteinase_Cathepsin_L	0.03	0.03	0.09	1.05	1.22	0.91	0.001	0.03	0.03	0.03	0.03	0.001
Asa8G04482	26S_proteasome_regulatory_subunit_6A_homolog	67.96	68.51	64.89	75.18	73.35	74.35	89.07	83.53	82.8	70.97	71.25	72.6
Asa8G04569	Serine_hydroxymethyltransferase	11.35	12.48	13.22	13	13.96	12.72	15.12	15.49	15.55	12.68	14.28	12.88
Asa8G04762	Bystin	7.5	5.6	6.77	17.38	16.74	16.33	12.97	12.11	13.44	14.29	13.06	14.3
Asa8G04769	WD_repeat-containing_protein_26_homolog	22.25	21.39	20.19	24.4	24.67	23.68	25.98	24.11	24.12	21.03	19.98	20.7
Asa8G04820	FKS1_dom1_domain-containing_protein	19.98	21.34	20.41	16.89	18.68	18.31	25.9	23.54	25.57	27.8	26.41	26.44
Asa8G04824	3-deoxy-manno-octulosonate_cytidylyltransferase	3.37	4.5	3.97	4.02	4.09	4.33	4.25	3.94	4.19	7.61	7.15	5.85
Asa8G04833	BZIP_domain-containing_protein	18.62	17.85	17.94	10.65	9.92	9.72	13.36	11.46	12.35	25.24	23.69	25.96
Asa8G04939	4-coumarate:CoA_ligase	0.29	0.3	0.22	7.74	6.74	7.65	0.06	0.02	0.16	0.001	0.02	0.001
Asa8G05001	Splicing_factor_3B_subunit_like	23.38	24.8	24.33	30.8	33.39	31.46	31.59	29.53	31.84	35.2	33.58	34.46
Asa8G05002	CPSF_A_domain-containing_protein	19.34	20.8	20.07	20.19	19.86	19.85	20.72	20.34	21.64	22.43	19.93	22.05
Asa8G05241	Zinc_finger_protein	2.88	3.17	2.93	0.18	0.12	0.12	0.001	0.06	0.06	0.07	0.001	0.07
Asa8G05303	Phenylalanine_ammonia-lyase	0.35	0.31	0.28	0.35	0.44	0.33	0.08	0.16	0.16	0.59	0.52	0.63
Asa8G05310	Phenylalanine_ammonia-lyase	3.23	3.47	3.64	44.39	45.73	42.98	0.71	0.27	0.63	1.89	1.74	1.81
Asa8G05356	V-type_proton_ATPase_catalytic_subunit_A	13.11	13.58	12.4	8.59	9.29	7.73	11.2	11.56	10.78	7.63	7.38	7.32
Asa8G05407	Kinase,_putative	0.31	0.33	0.24	0.32	0.34	0.5	0.34	0.32	0.27	0.53	0.67	0.71
Asa8G05567	Chromatin_assembly_factor_1_subunit_FAS1	2.82	2.82	2.34	0.54	0.22	0.44	3.77	3.3	2.43	0.6	0.47	0.7
Asa8G05733	Inositol_polyphosphate_multikinase	26.25	26.94	24.28	23.64	26.06	23.19	22.09	23.71	22.64	23.49	22.55	24.27
Asa8G05734	Epimerase_domain-containing_protein	22.09	20.55	20.58	176.49	179.01	182.51	0.001	0.001	0.07	0.001	0.08	0.32
Asa8G05735	Epimerase_domain-containing_protein	8.73	7.09	8.62	24.79	21.56	25.16	0.001	0.001	0.001	0.001	0.04	0.001
Asa8G06275	Chromatin_assembly_factor_1_subunit_FAS1	24.97	28	26.28	14.04	14.1	15.15	21.08	20.36	20.82	17.4	17.15	15.43
Explanatory Notes for Table S4 ID: Unique identifier for each gene listed in the table. Annotation: Description or functional annotation of the genes. G390TF-1, G390TF-2, G390TF-3: Gene expression levels measured in Fragments Per Kilobase of transcript per Million mapped reads (FPKM) for three biological replicates of genotype G390 in the tetrad stage of flower development. G398TF-1, G398TF-2, G3…
