# Supplementary material for: Identification of male-fertility gene AsaNRF1 and molecular marker development in cultivated garlic (Allium sativum L.)
Source: Front Plant Sci. 2024 May 28;15:1419260. doi: 10.3389/fpls.2024.1419260 (PMC11165202; doi:10.3389/fpls.2024.1419260)
Supplement: Supplementary file 9 [file Table_5.xlsx]

## Sheet: TableS5
Table S5 List of primer sequences used in this study
Primer	Sequences
Asa4G04832-F1	5-TGATAGAGGAGGACCGCAGA-3
Asa4G04832-R1	5-CTCAGACCTCTTCTCCCAAC-3
Asa4G04832-F2	5-TGTTACACCAAACGCTGC-3
Asa4G04832-R2	5-GCTGCTAAACTATGCCACG-3
AsaNRF1-M281F	5-CAACTCCTCCAAAGTCTAAAG-3
AsaNRF1-M281R	5-CAAAGATGGTGGGTGTAGC-3
Explanatory Notes for Table S5: Primer Designation: Each primer is identified by a specific code: F1, F2: forward primers. R1, R2: reverse primers. M281F, M281R: specific forward and reverse primers used for the AsaNRF1 gene. Sequences: Each sequence is listed with a 5' and 3' designation, indicating the directionality of the primer. The sequences are provided to facilitate the PCR amplification.
