# Supplementary material for: Identification of male-fertility gene AsaNRF1 and molecular marker development in cultivated garlic (Allium sativum L.)
Source: Front Plant Sci. 2024 May 28;15:1419260. doi: 10.3389/fpls.2024.1419260 (PMC11165202; doi:10.3389/fpls.2024.1419260)
Supplement: Supplementary file 10 [file Table_6.xlsx]

## Sheet: TableS6
Table S6 List of homology genes of Asa4G04832 (amino acid sequence identity ≥80%) in the garlic genome
Gene		Gene expression (FPKM)
ID	Annotation	G390TF-1	G390TF-2	G390TF-3	G398TF-1	G398TF-2	G398TF-3	G390EF-1	G390EF-2	G390EF-3	G398EF-1	G398EF-2	G398EF-3
Asa4G04832	X8 domain-containing protein	1.78	1.54	1.56	887.93	814.25	841.19	2.65	2.59	1.99	2.9	2.91	2.91
Asa8G03842	X8 domain-containing protein	6.21	5.53	6.86	4.33	3.94	4.54	19.78	19.71	18.97	26.59	26.32	24.21
Asa7G02536	X8 domain-containing protein	2.17	2.19	1.91	1.57	0.96	1.98	3.72	3.45	3.66	2.44	2.63	2.49
Asa3G04017	X8 domain-containing protein	8	8.09	9.07	6.58	7.29	6.55	9.85	9.31	11.1	7.83	9.25	8.48
Asa1G04196	Glucan endo-1,3-beta-glucosidase	75.14	75.69	78.17	59.45	60.26	60.75	91.94	92.1	92.58	139.8	145.52	145.81
Asa4G04833	X8 domain-containing protein	6	5.53	6.94	35.24	39.08	36.05	10.58	12.68	12.69	15.26	11.26	12
Asa8G03746	X8 domain-containing protein	11.01	10.52	9.93	8.86	8.62	11.43	11.63	11.94	12.58	13.19	10.11	10.79
Asa7G02874	Glucan endo-1,3-beta-glucosidase	40.16	39.96	37.93	34.2	35.96	35.01	25.46	27.23	28	23.7	23.91	22.66
Asa6G05864	X8 domain-containing protein	3.73	2.95	3.42	2.13	2.12	1.78	4.69	6.54	5.2	7.21	5.21	6.26
Asa1G00207	X8 domain-containing protein	51.48	49.08	51.75	50.99	53.25	50.8	50.65	50.16	51.44	58.89	59.65	57.31
Asa8G00229	X8 domain-containing protein	0.13	0.07	0.13	14.38	15.98	16.62	1.69	0.61	0.87	0.69	0.37	0.44
Asa8G04877	X8 domain-containing protein	0.2	0.21	0.4	7.57	7.92	8.87	1.47	1.08	1.6	0.3	0.44	0.66
Asa6G05055	Glucan endo-1,3-beta-glucosidase	280.81	288.32	288.4	144.64	154.79	150.41	393.63	384.69	396.28	459.85	439.65	457.93
Asa1G04339	glucan endo-1,3-beta-glucosidase 3-like	42.86	41.73	40.99	17.5	16.81	15.6	88.55	84.59	90.39	77.97	79.65	80.45
Asa2G00766	glucan endo-1,3-beta-glucosidase 3-like	3.99	5.08	5.13	11.16	10.97	10.15	28.67	28.37	29.55	54.81	57.17	56.41
Asa2G06911	Glucan endo-1,3-beta-glucosidase 1	23.05	24.19	24.65	16.61	17.4	15.44	24.44	26.12	30.18	30.48	31.37	34.84
Explanatory Notes for Table S6: Gene ID: Each row lists a gene similar to Asa4G04832 in the garlic genome, identified by its unique gene ID. Annotations: Each row provide a brief description of the gene function or characteristic, such as protein domains (e.g., X8 domain) or specific enzymatic activities (e.g., glucan endo-1,3-beta-glucosidase). Gene Expression (FPKM): This section presents the e…
